# Supplementary material for: Phylogenomic analysis of Copepoda (Arthropoda, Crustacea) reveals unexpected similarities with earlier proposed morphological phylogenies
Source: BMC Evol Biol. 2017 Jan 19;17:23. doi: 10.1186/s12862-017-0883-5 (PMC5244711; doi:10.1186/s12862-017-0883-5)
Supplement: Additional file 1: — Table S1. Orthologous sequences used and identified in this study. (XLSX 18 kb) [file 12862_2017_883_MOESM1_ESM.xlsx]

## Sheet: File1_TableS1
Table S1. Orthologous sequences used and identified in this study.
Genes		Drosophila melanogaster	Tribolium castaneum	Daphnia pulex	Artemia franciscana		Lepeophtheirus salmonis	Caligus rogercresseyi	Acanthocyclops vernalis	Mesocyclops edax	Lernaea cyprinacea	Tigriopus californicus	Acartia fossae	Eurytemora affinis	Calanus sinicus		Amphibalanus amphitrite	Hyalella azteca	Penaeus monodon		Strigamia maritima	Ixodes scapularis
Triosephosphate isomerase	TPI	NM_176587.2	XM_970400.3	X	*		BT078479.1	*	GQ887919.1	X	*	*	*	*	*		*	HAZT004976	GQ328754.1		SMAR008009	XM_002411260.1
Arginine kinase	AK	NM_168311.3	EFA11419.1	estExt_fgenesh1_pg.C_30029	*		ACO11785.1	ACO11152.1	X	X	*	*	*	*	*		*	HAZT001522	*		SMAR009398	ISCW021028
Glucose phosphate dehydrogenase	G6PD	NM_078687.2	XM_008194948.1	Dappu1|48979	*		*	*	GQ888459.1	EU020552.1	*	*	*	*	*		*	HAZT008048	*		SMAR009875	XM_002411084.1
6-phosphogluconate dehydrogenase	PGD	NM_057512.3	XM_966958.2	EFX83277.1	*		X	*	ACY44630.1	ABV81830.1	*	*	*	ACY44648.1	*		*	HAZT003729	*		SMAR013405	XM_002410209.1
carbamoylphosphate synthetase	CPS	NM_078653.2	XM_967097.2	Dappu1|187511	*		*	*	ACY45801.1	ABV81386.1	*	*	*	*	*		*	HAZT002079	*		SMAR012743	ISCW005776-RA
26S proteasome regulatory subunit	RPN1	NM_140901.3	XP_967560.1	Dappu1|300699	*		X	*	ACY45695.1	ABV81356.1	*	*	*	*	X		*	HAZT003165	*		SMAR013123	ISCW021692
alanyl-tRNA synthetase	AATS	AATS	XM_008195822.1	EFX88718.1	*		*	*	GQ885677.1	X	*	*	*	*	X		*	HAZT006723	*		SMAR008722	XM_002433712.1
Glycogen Synthase	GlyS	NP_650422.1	XP_973266.1	Dappu1|307387	*		*	*	ACY45223.1	AAZ95081.1	*	*	*	*	*		*	HAZT007290	*		SMAR011993	ISCW006570
acetylglucosaminyl-transferase	AceT	AAD38597.1	XP_008191442.1	Dappu1|324191	*		X	*	ACY45063.1	ABV81125.1	*	*	*	*	*		*	HAZT008601	*		SMAR011447	X
methionyl aminopeptidase	MA	AAC05144.1	XP_969150.1	Dappu1|57172	*		X	*	ACY45943.1	ABV81436.1	X	*	*	*	*		*	HAZT002785	*		SMAR004282	ISCW011848
elongation factor-1 alpha	EF-1α	NM_058027.5	XM_961260	GL732532.1	GQ122208.1		BT121243.1	*	AY305458.1	AY305470.1	*	*	*	*	*		DQ148292.1	HAZT007374	DQ021452.1		SMAR011661	XM_002411102.1
clathrin heavy chain	CHC	NM_057694.3	XM_962736	GL732564.1	*		*	*	GQ887274.1	EU020939.1	*	*	*	*	*		X	HAZT009290	X		SMAR007791	XM_002406196.1
vacuolar ATP synthase subunit	Vha55	NP_476908.1	XP_967844.1	Dappu1|306451	*		X	*	ACY45116.1	ABV81163.1	*	*	*	*	*		*	HAZT010751	*		SMAR000840	ISCW022132
AP-2 complex subunit alpha-1	AP2	NP_476819.2	XP_971368.1	Dappu1|212220	*		*	*	ACY44948.1	ABV81924.1	*	*	*	*	*		*	HAZT010090	*		SMAR006828	ISCW018035
Endomembrane protein 70	EMP70	NP_610053.1	XP_969548.2	Dappu1|200371	*		X	*	ACY43146.1	ABV81632.1	*	*	*	*	X		*	HAZT006003	*		SMAR002446	ISCW021262
pre-mRNA splicing factor RNA helicase	RNAH	NM_001273837.1	XM_961271.2	Dappu1|198525	*		*	*	GQ886040.1	EU020812.1	*	*	*	*	X		*	HAZT011137	*		SMAR006548	XM_002406912.1
cell division cycle 5	CDC5	NP_612033.1	XP_969684.1	Dappu1|311294	*		*	*	ACY45378.1	ABV81259.1	*	*	*	*	X		*	HAZT004873	*		SMAR008447	ISCW023285
Calcium/calmodulin-dependent protein kinase II	PK	NP_524635.3	XP_008191286.1	Dappu1|198415	*		X	*	ACY43562.1	ABV81738.1	*	*	X	*	*		*	X	*		SMAR002672	ISCW015680
enolase	ENO	NM_164431.3	EFA10506.1	FJ668124.1	*		EF490883.1	*	X	X	*	*	*	*	*		*	HAZT003461	AF100985.1		SMAR011135	ISCW017666
glyceraldehyde 3-phosphate dehydrogenase 1	GAPDH	NM_001038847.2	XM_969088.2	AJ289783.1	*		BT121171.1	*	X	X	*	HQ270535.1	*	*	*		*	HAZT004991	*		SMAR006602	XM_002434302.1
Histone H3	H3	X14215.1	XM_008199170.1	Dappu1|67712	*		BT077495.1	BT077121.1	X	X	*	X52393.1	*	*	*		KF776328.1	HAZT011609	*		SMAR000116	ISCW003178
Na pump α subunit	NaK	NM_169936.3	CM000282.2	GL732526.1	X56650.1		*	*	X	X	*	*	*	*	*		*	HAZT005878	X		SMAR006718	XM_002404017.1
RNA polymerase II 18kD subunit (RpII18)	RNAPol2	NM_080171.4	XM_970262.2	Dappu1|64901	*		BT121318.1	*	X	X	*	*	*	X	X		*	X	*		SMAR006143	ISCW007471-RA
U1 small nuclear ribonucleoprotein A	SNF	NM_078490.4	CM000278.2	GL732611.1	*		BT121876.1	BT076725.1	X	X	*	*	*	*	X		*	HAZT006631	*		SMAR008467	XM_002435805.1
*: newly identifed in this study.
X: Tthe orthologous sequences were not identified or retrieved from NCBI NR.
All copepod protein and nucleotide sequences are available from http://bioinformatics.unl.edu/eyun/Copepoda_Phylogenomics/.
