# Supplementary material for: Phylogenomic analysis of Copepoda (Arthropoda, Crustacea) reveals unexpected similarities with earlier proposed morphological phylogenies
Source: BMC Evol Biol. 2017 Jan 19;17:23. doi: 10.1186/s12862-017-0883-5 (PMC5244711; doi:10.1186/s12862-017-0883-5)
Supplement: Additional file 3: — This file contains the copepod nucleotide sequences in FASTA format. (TXT 207 kb) [file 12862_2017_883_MOESM3_ESM.txt]

>LsalAATS
ATGTTAAGTCAAAAAATAAGAAAGACATTCTTGGACTTTTTTAATGAGAAAGGTCATCAAATTGTAGCTAGCTCATCGTTAGTCCCAGGAAATGATAAAACATTACTTTTTACTAATGCAGGGATGGTTCAGTTTAAAGAGGTTTTTTTAGGAACAGATAAACGTAACTATCATCGTGCTGTGACCTCGCAAAAATGTGTAAGGGCAGGGGGCAAGCATAATGATTTAGAAAATGTTGGTTATACAGCAAGGCATCATACTTTTTTTGAGATGCTGGGAAATTTTTCTTTTGGAGATTATTTTAAAGAGCAGGCGATAGCTTATGCTTGGGAGTTAATTACAGAAAAATTTAAACTGCCTAAAGAGAAGTTATGGGTTACTGTTTATGAAGATGATGATGAGGCATTTGATATTTGGCATCAAAAAATAGGAGTGATTCGTATTCCGACTGATGATAACTTTTGGTCCATGGGCGATGTCGGTCCTTGTGGTCCATGTTCTGAAATTTTCTTTGATCACGGCGATAAAATCTGGGGTGGTCCTCCAGGCTCACCAGAAGAAGATGGTGATCGTTTCATCGAAATTTGGAACTTGGTTTTCATGCAGTATGAGCAACTCAGCGTAGATGAACGCGTTGATTTGCCAAAGCCGTCAATTGATACAGGCATGGGGCTAGAGCGCATTGCTGCGGTCATGCAAGGCCAGCACGATAATTACGAAATTGATTTATTCAAAGCGCTTATATCTGCAAGCGAAGATTTTACCAGCACAAAAGCTGAAGGCGATCAACAAGCAAGCCATCGCGTAATTGCTGACCACCTGCGTGCTTCATCATTTCTGATTGCGGATGGTGTACTACCATCCAATGAAGGGCGTGGATATGTGCTTCGCCGTATCATGCGCCGCGCTATGCGTCATGCGAGCCTTCTTGGTGCTGCAnCAACGGATCAAGTGAAGGCTGTTGAAATGTGTGTTAATGAAATCATTCGCAAAAATGAAGAGATTTTTGCAAAAGAAGCATCATTGGCTGTAGCAAAGACAATTCAAGGTCTTCGAGCTGTATTCGATGAAACCTATCCAGATCCTGTTCGTGTTGTAAGCGTTGGGATTCGTGTGGAAAAGATGGAGGCAGATCCAACCGGGGCAGCTGGATCCGTCACTTCTGTTGAATTTTGCGGAGGTACTCATCTTAAAAGAGCTGGCCACTTGCAAGTATTTGTGATATCTTCTGAAGAAGCCATTGCTAAAGGAATACGACGAATCATTGCGCTTACTGGTCCTGAAGCCAAAAAAGCTACTCAAAAAGCAGTATTATTACAAAATAAAGTAGATAAGGTGTCCTTAGTCGTTCAAGAGGCTAAGTTGAGCTCAAAAGAAATGGTGAAACTAATTACAAATTTGTCTGAAGATATTTCAAGCTCAACAATTTCTCAATGGAAAAAAGATGAGATGAGAAACTCACTAAAGGCTCTTAAAAAGACGATCGATGATAnn
>CrogAATS
ATGGATTCCTCAATGAAAGGTGATGAGATCCGTCAGCTCTACTTGGACTTTTTCACGAAGAAAAAGGGCCATACTTACTACCACTCCAGTTCCACCATTCCACTGGATGATCCCACCCTTCTCTTCATCAATGCCGGAATGAATCAGTTCAAGTCCATTTTTGTGGGCACCATTGATCCCAACAATGATAAGGCCAAACTGGTTCGAGCCGTCAACTCCCAGAAATGCGTTCGTGCCGGTGGGAAACACAATGATTTGGAGGACGTGGGAAAGGACTCCTATCATCATACCTTCTTCGAAATGCTTGGGAACTGGTCCTTTGGGGACTACTTCAAAAAAGAGATTTGTGAATGGTCCTGGGAGTTCCTTACGAAGGAGCTCAAAATGCCTGCGGATAGGCTGTATGTAACGTATTTCGGAGGTGACGATAAAACTGGACTGGAGCCAGATCTTGAATGCAAGAAGATCTGGTTGGATCTTGGAGTGCCTGAGGAAAGGATCCTCCCTGGAAACATGAAAGACAACTTTTGGGAAATGGGAGATACTGGGCCCTGTGGTCCTTGCTCCGAAATCCACTTTGATAGGATCGGTGGACGAAACGCAGCTGATATGGTGAATCAGGACGACCCCATGGTCCTCGAAATATGGAACTTGGTCTTCATTCAATTCAACCGAGAGGCAGACAAGTCCCTCAAGCCCCTTCCGAAGAAGCACATCGACTGCGGCCTAGGCCTAGAGCGCCTCGTCTCAGCCATTCAAAATAAACCCTCCAACTATGACACGGACCTCTTCAGCCCGCTCTTCGAGGCCATCCAAGAGAGATCCGGGGCAAACACTCCTTACGGAGGGAAATTTGGAGATGAAGACCCCGAGCAGATCGACATGGCCTATAGGGTGGTTGCGGATCACATTCGGACTCTGACCATTGTCATTGCGGACGGAGGAAGGCCCGACAACGTTGGAAGGGGCTACGTCCTTCGACGCATCCTGAGAAGAGGCATTCGCTTCGCCACAGAGAAGCTGAACGCCTCTCCAGGATTCTTCGGATCTCTAGTAGACGTTGTGGTTTCCCTACTCGGGCAGACGTTCCCTGAGCTGACCAAAGATCCTCAGACCATCAAGGACGTCATTAACGAAGAGGAGGTTCAATTCCTTAAGACGCTCAATAGGGGTCGGAAGCTCTTGGATAGGACCATTGGGAAAATGGAATCCAAGGTTCTCTCAGGGGATGTGGCTTGGCGGCTCTATGACACCTATGGGTTCCCCATTGATCTGACACAGCTCATGGTGGAGGAGCGAGGAATGAGTGTGGATACAGTGGGATACGAGGAAGCCAAGGCAAAGGCCGTGTTAATGAGCCAAGGCAAGGGAGGAGCGGCTGAGGATCGTCTCGCCCTGGATGTCCACTCCATTCAGGAACTCCAGGACAAGTCCATGAAAACAACAAATGATTCTTTTAAATATAACTACAAGGAAAAATCCCCCGAGCCGGATTCGGACTATGAGTTTAATGGCATTGAGGCCACCATTCTGGCACTCCGATTCGATAAAAAGTTTGTTGACTCAATTTCCTGCGGGACGGAGTGTGGAATTATCCTGGATCAGACCTCTTTCTACTCCGAGCAAGGAGGACAAATCTATGACGAAGGGTTTATTGTGAAGGCTGATGACGACTCCGTGGAATTTAAGGTCACAAATGTCCAAGTCCGAGCTGGCTACGTTCTCCACGTTGGTACTCTTGGAGAAGGCACCATTAAAGTGGGTGACAAGGTTGCTCTTCAAATCGATACCATTCGCCGGCAAAATGTTATGAAGAATCACACTGGTACTCACGTTCTCAACTTTGCCCTGCGACAGGTCCTGGAGGGAGATTCAGATCAAAAGGGATCCCTTGTCGCTCCAGATAAGCTTCGCTTCGACTTTACGTGCAAGAAGGCCATGACGACGGATCAAGTGAAAGCTGTTGAGCTCTGTGTGAACGAAATCATTCGTAAAAACGAGGAAATATTCGCAAAAGAGGCCTCTTTGGCCGTTGCAAAGACGATTCAAGGCCTCCGTGCTGTGTTTGACGAGACCTACCCTGACCCCGTTCGTGTGGTGAGCGTAGGGATTCCCGTAGAAAAGATGGAAGCTGACCCTACTGGCCCGGCGGGATCCGTGACCTCAGTGGAGTTCTGCGGCGGAACGCATTTAAAGAGGGCTGGGCATCTTCAGGAATTTGTCATTGCCTCTGAAGAAGCCATTGCAAAGGGAATTCGACGCATTTTGGCTCTGACGGGCCTTGAAGCCAAAAAGGCCTCTCTCAAGGCCCAACAACTTCAAGTCAAAGTAGACAAGGCCTCCGAAGTGATCAAGGAAGGTAAACTAAGCGTAAAGGAGTTGGTGAAACTCATCACCAACTTAACTGAAGATATCTCTGGCTCCCAAATATCGCAGTGGAAGAAGGATGAAATGAGAAACTCTCTTAAGGCCCTTAAGAAAACCGTGGATGATAAGGAGAGGGCCAAGATGGCGGCTGTTGTGAGTAAAATTGTTGAAGAGGCCAATGCCCTTGTTGAAGAGCACAAGGAAGCCCCCTTCTTGGTTAAGGAGCTGAATGCATTTGCGCAAAACAAGGCCCTTGACGGCGCCCTCAAAGTGATAAAGAGCTCCACTATTCCTGCTGCTATGCTTATATCCGGTGACGAGAACACAGGGAAGGTTATCTGCATGGCACAGGTCTCCAAGGACATTTCCTCTAAGCTGAAGGCCAATGAGTGGTGCAAGGAAGTTCAGAGCGTTTTGAATGGTAAAGGAGGCGGAAAGGCTGAGAGTGCTCAGGCTACAGGAACGAACTTGGCCGGAATTCAAGAAGCTATCCAGATGGCCAATGCATTTGCTAAACTGAAGCTGGGAGAGTGA
>TcalAATS
ATGTCCGCCCGCGCCCCGCCCCCGACTCAGGCCTCTGAGGTACGTCAGGCTTTCATGGATTTCTTCAAGCACAGCCACAAGCACACCTATTGGCACTCGTCATCCACCATTCCCCTGGATGACCCCACGTTGCTCTTCACCAATGCTGGCATGTGTCAATTCAAGCCCATCTTTGTGGGCTCCGTGGATCCCAATGTGGACATGGCCAAATTAAGCCGAGCTTGCAATTCTCAAAAGTGCATCCGTGCTGGTGGAAAGCATAACGACTTGGACGACGTGGGCAAAGATGTCTACCATCATACATTCTTCGAGATGTTGGGAAATTGGTCCTTTGGCGATTACTTCAAGACCGAGATTTGCACCTGGGCCTGGGAATTCCTCACGGAGGTCTGCCAATTGCCCAAAGATCGCTTGTACGTAACCTATTTCGGAGGCGAGGCTTCGGCCAATCTGGAACCCGATCTGGAGTGCAAGAACCTTTGGCTCAGTTTGGGCGTGCCCGAGTCCAAGATCTTGCCTGGGAATATGAAGGACAACTTCTGGGAAATGGGCGACACCGGACCGTGCGGACCGTGTTCTGAGATCCACTATGATCGGATCGGGGGCCGAGATGCGGCTCATTTGGTGAACATGGATGATCCGGATGTGCTCGAGATCTGGAATCTTGTGTTCATGCAATTCAATCGGGAACAAGATAAATCACTCAAGTCCCTTCCCAGGAAGCATATCGATTGTGGAATGGGTTTCGAGCGGCTCGTGTCCGTCCTTCAAAACAAACGCTCCAACTATGATACCGATATATTCGTCCCCATCTTTGAGGCCATTCAAAAAGCCACGGGGGTTCCTGCCTACCAAGGGAAATTGGGGTCCGAGGACCCCGACAAACTGGACATGGCCTACCGGGTGATTGCCGATCATATTCGAACTTTGACCATTGCCTTGGCCGATGGGGGTCGACCGGACAATGTGGGTCGCGGATACGTTCTGAGACGGATTCTACGACGAGCCATTCGATTTGCCACCGAGAAACTGGACGCCAAACCGGGATTCTTATCGGGTTTGGTGGATGAGGTCGTTCAATTATTGGGCGATTCATTCCCCGAGCTCAAGAAAGATCCCCAGAGCACCAAAGATATCATCGATGAGGAGGAAATTCAGTTTTTGAAGACCCTGAGTCGCGGTCGGAAGCTGCTCGATCGCACCATTGCCAAATTGCCCGAGGGCACCAAGGTCTTGCCTGGGGACATTGCTTGGCGATTATACGATACCTATGGTTTCCCAGTGGATCTGACTGAACTCATGTCCGAGGAAAGGGGTCTCAAAGTGGACTTGGAGGCCTATGAAGTGGCCAAACAAGCCGCTCAATTAGCCAGTCAAGGCATCTCTGGCACTGTCGAGGACAAACTTGCCCTGGACGTGCATGCCATTACTGAACTAAATGACAAGTCGGTCGAACCCACTGACGATCTGCCCAAATATGCTTACCATGCCGAGAGTGACGATCCCAAGGCCAACTATGTGTTCGAAGCCTGTCAAGGAAAGGTGGTTGCTTTGAGGAAGGACAAGAAGTTTGTGGACATGGTCGAAAATGAGGAATGTGGAGTACTCTTGGACCGGACTTGCTTTTACGCCGAATCCGGTGGACAAATCTTCGATGAAGGTTTCATGGTCAAAGAGGGAGACGAGTCCGTGGAGTTCAAGGTGAAGAACGTCCAGGTTCGCGCTGGCTACGTCCTTCATCAAGGTCACATCGAAGGCCAGCTCAAAGTCGGAGAAGTGTTGAACCTACAAATCGATGCCATTAGGCGAAAGAACGTGATGAACAATCACACGGGAACTCACATCCTTAACTTTGCTCTGCTAGCCTCTTTGGATTGCGAACCCGAGCAACGAGGCTCATTGGTTGCCCCAGATAAGTTGAGGTTCGACTTCACGGCCAAAAAGGCATTGACCATTGAGCAGGTCAAGAAGGTCGAGACCAAGGCCAACGAGATGATTGCCAGGAACGAGGAGGTCTTTGCCAAAGAGTCTCCTCTAGCCGTTGCCAAGGCCATCCTGGGTCTTCGAGCCGTGTTTGACGAGACCTATCCCGATCCCGTACGTGTAGTTAGCGTGGGAGTCCCTGTGGAAACCATGGAAGCGGATCCCTCCAGTCCTGCCGGGTGCAAGACCTCGGTCGAGTTCTGTGGAGGCACTCATCTGAAGCGATCCGGACACACGGGACACTTCATCGTGGCCTCGGAAGAAGCCATCGCCAAAGGCATCCGACGGATCATTGCCCTCACCGGACCCGAAGCTGTGAAGGCCATCCAAAAGGCTCAATTACTCCAAAGCCAAATGGAGTCGGTCAAGGCGACCATCCAAGATGCCAAAAGCTCGCTCAGCCAAAAGGAGATGGTCAAGTTGATCACCGATCTGACGGAGGATATCAACTCAGCTACGATCCCGTATTTGCGCAAATATGAGATGAGAAACGAACTCAAGACCGTCAAACAGACCATTGACGACAAGGATCGTGCTCGGAAGGCGGCTTTGATGACGGTAGTGGTCGACTTTTCGAAAGCTCTTCTCACCTTGAACCCTCATCTACCGTATCTGGTTTATGAGCTCAATGCCTGCGCTCAAAACAAGGTCTTGGATGGGGCCTTGAAGCAGGTGAAAGCCATCACGCCCAATATGCCGGCCATGTTCTTTTCGGCCGACCCAGACGACGGTAAGATCCTCTGTATGGCCCAAGTGCCGAAAGAGGTGATTGCCAAAGGTCTCAAGGCCAATGAGTGGTGCCAACAAGTGCAGAGCCTGATCAACGGTAAAGGAGGTGGGAAGCCTGAAAACGCCCAAGCCAGTGGATCTAACGTAAGCGGCCTGAAAGAAGCCATGAAGGCCGCCGAAACCTATGCCCAAAGCAAATTGGGCGTGTCC
>AfosAATS
ATGGACACCAGTTTGAAAGCTGCCAAGATTCGGCAAATTTTTCTGGATTTCTTTATGCAGAAGAAGGAGCATACGTATGTTCATTCTTCATCGACCATCCCCTTGGACGACCCCACCTTGCTGTTCGCCAACGCTGGAATGAACCAGTTCAAGCCGGTGTTTGTCGGCACCGTGGATCCCAACAGTGATATGGCCAAGTGGAAAAGGGTCGTGAACACGCAGAAGTGTATCAGAGCCGGGGGCAAGCACAATGACTTGGATGATGTTGGAAAGGATGTCTACCATCATACTTTCTTTGAGATGCTTGGAAATTGGTCGTTTGGAGATTACTTCAAGCTGGAGATTTGTACCTGGGCCTGGGAACTTCTAACTCAGGTGTACAAAATCCCGTCTGAACGTTTGTACGTGACGTACTTTGGTGGAGAGCCCAGCGCCGGCCTTGAGCCTGACCTTGAGGCCAAACAGATCTGGATGAACCTCGGGGTTCCCGAGGCCAGAATCTTGCCGGGCAACATGAAGGACAACTTTTGGGAGATGGGAGAGACGGGACCGTGCGGTCCCTGCTCGGAAATCCATTATGACCGCATTGGCGnnnCTGAAATCTGGAATCTTGTTTTCATGCAGTATAACCGTGAGGCAGACAAGTCGCTGCGCCCCCTGCCCAACAAACACATCGACTGCGGCATGGGTCTCGAGAGATTGATCTCTGTCATCCAGGACAAAAGATCCAATTATGATACTGACATGTTTACACCACTCTTCGATGCCATCCAAAAAGGAACAGGCGCACCAGCATATGGCGGGAAAGTTGGAGCCGAAGATGCGGATGGCATTGATATGGCATACAGGGTTCTCGCTGATCATGCCAGGACCTTGACCATCTCTCTATCTGACGGTGGACGTCCTGACAACGTAGGTCGTGGCTATGTACTTCGCAGGATTTTGCGTCGTGGAGTTCGTTATGCTACAGAAGTCCTGAAAGCCAAACCAGGATTTTTCGGAAGTCTTGTTCATACAGTTGTGGAACTTTTGTCGGATACTTTCCCTGAGATCAAAAAGGACCCACAAGCCGTCATTGATGTTATCAATGAGGAGGAAACTCAGTTCCTGAAGACCCTTTCCAGAGGTCAGAAGCTGTTGGATCGCACCATCGGGAAGCTGGCCAGCGGCTGCAAACAGCTGCCAGGAGACATTGCGTGGCGACTGTACGACACCTACGGCTTTCCCGTTGATCTTACCCAGCTCATGTGTGAAGAAAGGGGCATAGAGGTTGACATTGCTGGCTACGAAGATCGGAAGAGCGTCGnnGTAGGGGACAAGGTCCAACTCTCCATCGATGAAGACCGTCGCAGGAATGTGATGAGCAACCATTCTGGAACCCATATTCTCAACTTTGCATTGCGCCAGGTTTTGAGTGCAGAGGCAGATCAGCGTGGTTCCCTAGTTGCTCCTGAACGTTTAAGGTTTGACTTCACGAACAAATCAGCCATGACCGTTGCCCAAGTGAAACAAGTAGAACAGATTGCCAACGCCATGATTGACAGGAATGAGGAGATCTATGCTAAGGAGGCTCCTTTAGCCATTGCAAAGACTATCCAGGGACTCCGTGCCGTATTTGACGAGACGTATCCTGATCCTGTCCGTGTGGTCAGTGTTGGGGTCCCAGTCCAAGATTTTGAAAAAGATCCAAATAATCCTAAAGGTTCTCAGACCAGCGTGGAGTTCTGTGGCGGCACCCACCTGCGTCGTGCCGGTCATGCTGAGCACATGGTCATTCAGAGCGAGGAGGCCATTGCCAAAGGCATCCGGCGTATTGTAGCTTTGACAGGCCCGGAGGCCAAGAAGGCCCGCGCCAAGGAGCGTCTCCTGGAGGCTGATGTGGTCAAGGTGAAGGCTCTGGCCGCAGACAAGAATTTGTCCATCTGCTGA
>EaffAATS
ATGGATACGTCGCTAGATGCGAAAGCGATTCGGAAAATATTTTTAGATTTTTTCATAGAAAAGAAGACGCATATCTACGTTCATTCTTCCTCAACTATCCCTCATGATGATCCTACGCTTCTCTTCGCTAACGCAGGGATGAATCAATTCAAGCCTGTGTTCGTCGGTACTGCGGATCCGAATAGTGATATGGCGAAATGGACGAGGGTTGTGAATACGCAGAAGTGTATCAGGGCCGGAGGAAAGCATAATGACCTTGATGACGTAGGAAAGGATGTTTACCATCATACATTCTTCGAGATGCTGGGGAATTGGTCGTTTGGCGACTACTTTAAGAAAGAGATCTGTACGTGGTCCTGGGAACTCCTCACAGAGGTGTTTAAGCTGGACCCTGCCCGCCTTTATGTCACCTACTTCGGCGGTGACGAGGCTAGCGGCCTCCAGCCTGATCTCGAGGCTAAACAGCTCTGGTTGGATCTAGGAGTAGGAGAGTCAAGGATTCTGCCTGGAAATATGAAGGACAACTTTTGGGAGATGGGAGATACAGGACCTTGTGGACCTTGTTCTGAGATTCATTATGATAGGATTGGGGGAGGCAGAGATGCTGCACATCTGGTGAATATGGATGACCCTGATGTTCTTGAGATCTGGAATCTTGTATTTATGCAGTATAACAGAGAACAGGACAAATCTCTCAAACAGCTTCCTAATAAGCATATTGACTGCGGGATGGGATTCGAGCGTCTTGTGTCCGTAGTTCAGGACAAGCGTTCCAATTACGACACTGACCTTTTCCTTCCGTTCTTCCAGCATATACAAGCTGGAACAGGAGTACGTGCCTACGCTGGTAGGGTTGGAGCTGAGGATACAGATGGAATTGATATGGCATACAGGGTCCTTGCTGATCATGCTAGAACATTAACTATTGCACTCTCTGACGGTGGAAGACCTGACAATGTTGGCAGGGGCTATGTTCTCAGAAGAATTCTCCGACGAGGTGTGAGATACGCCTCCGAGAAACTAGGCGCTAAACCTGGATTCTTCGCTAGCCTTGTTCATACAGTTGTACAGGTTCTTGGAGAAACATTCCCTGAGGTGAAGAAGGATCCTCAGACTGTGATTGATATCATCAACGAGGAGGAAACTCAATTTCTTAAAACTCTATCCAGAGGACAGAAATTACTGGACAGAACCATCAGTAAGCTTGAAGGAGCAAAAGAGCTGCCTGGAGATATTGCCTGGCGTCTCTATGACACCTACGGGTTCCCTGTTGACCTAACCCAGCTTATGTGTGAGGAGAGGGGTCTTCAGGTTGATATGAACAGCTATGAGAGCTGTAAAGCTGCTGCCCAGCTGGCCAGCCAGGGTAAAGGAGCAGGAGCAGAGGATACAATATCTCTAGACGTTCATAGTATTAATGAACTCAAGGAGAAAAGCTTCCAGCCCACAGACGATTCTTTCAAGTATGCTTACGAAGCAGAATCTTCTAGCAAGGATTCCAGATATAAGTTCCACGCCTGTACAGCTAAGATTCTGGGTATCCGGCACAGTAAACAGTTCGTAGACTCAGTTTCTAGTGGACAGGAGTGTGGTGTACTGCTAGACCGTACATGTTTCTATGCTGAGCAAGGAGGACAGATTTACGATGAAGGATTTCTTGTCAACGGAGAAAATGAGATGAAGGTTAACAACGTTCAGGTTCGTGGAGGATATGTACTGCATATGGGTACAGTGGAAGGTACACTGAAACTAGGAGATACGGTCGAACTCAGTGTTGATGAAGAGAGGAGGAAAAATGTGATGAACAATCATACTGGGACTCATATTCTTAACTTCGCTTTGAGACAGGTTCTTAGCTCTGACGCGGATCAAAAAGGATCTTTAGTTGCACCTGATAAACTCAGGTTTGATTTCACCAGCAAGGCTGCGATGAGCCCAGCACAGGTGAAGAACGTTGAGGAGATAGTGAACAATGTGATCAACAAGAATCAGGAGATCTACGCCAAAGAGGCATCACTTGCTGTCGCTAAGACAATACAAGGACTTAGAGCTGTGTTTGATGAAACCTATCCTGATCCTGTTCGAGTTGTTTCTGTTGGAGTCCCTGTAGTGGACCTAGAGAAAGATCCAAACAATCCAGCCGGAACACAGACTAGTGTGGAATTCTGTGGAGGAACCCATTTACGTCGTGCTGGTCACATTGAACACATGGTCATTGCCTCTGAGGAGGCAATTGCCAAGGGGATCCGGCGTATTGTTGCTTTGACTGGCCCAGAGGCAAAGAAGGCATTGGCCAAGGAGAAACTATTGCTAGGGGAACTTGAGAAGGTTAAGACTAAGGTCGAAAGTAAGGATATGGGAATGAAAGAAAAGGTGCGTCTTATCACAGAACTCAATGATGATATATCAGCTGCTACCATCAGCTATCATAAGAAGGATGAGATGCGAGGAGAGCTGAAGAATGTAAAGAAAAGGATTGATGATGAGGATAGGAATAGGAAAGCTGCTGTAATGGGAGATGTAGTAGAAGCTGCAAAGGCGATACTAACTGGTAATCCAGGCCTACCTTACTTGGTTTGTGAGCTACAGGCGTATGCCAATAATAAGGCTATAGATGGAGCATTAAAGCAGGTTAAACTGCTGTCTTCTGCAACTCCAACTATCTTCTTCTCTGGGGACGAAGATACGGGGAAGATACTCTGCATGGCTTACTCATCGAAGGAGGCAATAACTTCCGGACTGAAGGCTAATGAATGGTGTGGAAGTGTTCAAACCTTGATAAATGGAAAGGGTGGAGGAAGACCGGATAACGCACAGGCTAGTGGAACTAATGTTTCTGCTCTGAACGCCGCTATGGAAGCTGCACATTCCTTTGCTATGCTGAAGCTAGGAGTAGAG
>LcypAATS
ATGAATCAGTTTAAACCGTTGTTTTTGGGCACTGTTGACCCAAACAGTGAGATGGCCAAGTATAAGAGAGTGGCCAATACTCAGAAATGTATTCGTGCTGGTGGCAAACATAACGATTTGGACGATGTTGGAAAGGACGTCTACCATCATACGTTCTTCGAGATGTTGGGCAACTGGTCATTTGCTGATTATTTTAAGGAAGAAGCAATTCGAATGGCAATGGATTTGTTGTTGAATGAGTTCAAAATTGACAAGGAACGTTTGTATGCTACCTATTTTGAGGGAAATGAAAGTGCTGGACTGCAACCCGATCTTGAAACTAAAGAAATATGGAAAAAATATCTTCCAGAGGATCATATTCTCAAGGGAAACATGAAAGACAACTTCTGGGAAATGGGTGAAACTGGTCCATGTGGTCCGTGTACTGAGATCCACTTCGATCGAATCGGTGGTCGCAACGCCGCTCATTTAGTAAACCAAGACGATCCGGACGTCTTGGAGATTTGGAATCTCGTATTTATTCAATATAACAGAGAGCAAGACGGATCGTTGCTTTTGCTGCCCAATAAACACGTCGATACCGGAATGGGCTTCGAGCGACTTACCTCGGTGATTCAACAGAAACGGTCTAATTATGACACTGACATTTTTGTGCCTATTTTCGACGCTATTCATAAGGGCACTGGAACTCGACCATATACTGGAAAAGTTGGCGCTGAAGACGTCGATAAGATTGATATGGCTTATCGAGTGGTTGCCGACCATATTAGAACGCTAGTTATTGCAATTAGCGACGGTGGTCGACCTGATAACATTGGCCGAGGCTATGTGCTGCGCCGTATTCTTCGCCGTGCCATTCGCTTCGCCATCAAGAAACTCAACGCCAAGCCGAACTTCTTAGCCGACCTAGTCGACGTGGTAGTGGAGCTACTCGGCGACGCATTCCCCGAGGTACGCAAAGACCCGCAGTTCGTCAAAGAGGTCATCAACGAAGAGGAGACGCAATTCTTGAAGACGCTGACACGTGGCCAAAAGCTGCTCGAGAAGACGATAAGCAAACTTGGAGACGGCTGTAAAGTGTTCCCTGGCGACGTCGCATGGCGTTTGTACGATACCTACGGCTTCCCGTTCGATCTCACCCAGCTTATGTGTGAGGAGAGCGGTCTAAGCATAGACAAGGTCAAGTACGAGGAGGCCAAACTCGAGGCTCAAACCCGCTCTCAGGCCACTGGTACGCAGGCCGTCGATGAGATCATGCTCGACGTGCACTCGATCGATGAGCTCAAGTCAAAACTCTACTTGCCAACCAATGACGCACCTAAGTACGATTATGAGTTCGGCACGAGTGGTAACGAGTACGAGTTGAGGCCCTGCAAAGCTGTTATTAAGGCTATTAGAGCTTCAAAGAAGTTCGTCGATGAGATCAAGGCTGGTCAAGAGTGTGGTCTTCTTCTCGATCAGACAAGCTTCTATGCCGAACAAGGTGGTCAAACCTATGACGAGGGATACATCACCAAAGAGGGCGCCAGTGAAGACGAACAGTTAGAGTTCGTAGTGAACAACGTGCAAGTTCGCGGCGGCTACATCTTGCACATCGGCTC
>AverAATS	gi|262301314|gb|GQ885677.1| Acanthocyclops vernalis voucher A369COPE ala-tRNA synthetase mRNA
GAAACCGGACCATGTGGACCCTGTTCAGAGATCCATTTCGATCGAATTGGKGGTCGCGATGCCGCACACCTCGTCAACATGGATGACCCTGACGTGCTGGAGATYTGGAATCTGGTCTTTATTCAGTTCAACAGAGAGCAGGACAGCACCTTGAGGTCYCTTCCCGCCAAACACATCGATTGCGGCATGGGCTTCGAGAGATTGGTCTCMGTCATTCAGAACAAGCGCTCCAACTACGATACGGACATCTTTGTCCCCATCTTCCAGGCCATCGAAAAAGAGAGCGGCGTTGGCGTTCCTTACAAAGGCCGWGTTGGCGATGATGACACGGATAAGATTGACATGGCTTATCGTGTCGTCGCTGACCACATTCGAACTCTTACCGTTGCCCTCAGTGACGGAGGCCGTCCTGACAACGTCGGCCGAGGTTACGTCTTAAGAAGGATTCTCCGACGAGGAATCCGTTACTCGTCGGAAAAGCTCAATGCCAAGCCCGGATTTTTTGCTGCACTGGTCGACACCGTCGTCCAACTCTTGGGAGAGTTCTTCCCAGAGGTCGGCAAAGACCCCGAGTCCATCAAGAACATCATTAACGAAGAGGAGACTCAGTTCTTGAAGACCCTGAACCGCGGCCACAAGCTGCTCGACCGTACGATCGCTAAGTTGCCCCAGGGCACCAAAGTCTTGCCCGGAGACATTGCCTGGAGGTTG

>LsalAK	gb|BT077361.1|:44-1108 Lepeophtheirus salmonis Pacific form clone lsal-ch4-001-181 Arginine kinase putative mRNA, complete cds
ATGTCCGACTTCCCTGACATCAAGTCTAAACACTCCTTGGTCGCCAAGCATGTCACCAAGGAAAAATGGGACAAGCTCAGCAAGATCGTCACCAAGACCTCTGGATTCACCTTGGCCAAGGCCATCGCCTGCGCTGTTGAGTTCGACAACCAACATTGTGGTATCTATGCTGGTGACGGTGACTCCTACAAGGACTTTGGAGAGGTTTTCCTTCCCCTTATCTGTGAGTACCACGGACTCCCTGCTGACTTTAAGCACACCTCCGACATGGACGTCTCTAAGATCAAGGGCAACGTTAACAGCGAAGTTCCAGTCCACTCTTGCAGAATCCGCGTCGGTCGCTCCATTGAAGGATTTGGTCTCTCCCCTGGAATCACCCAGGAACAACGTGTTGGTGTTGAGAGCCTCATGAAGAATGCTTTCAAAAAGTTACCTGAGGGTCTTAACGGCAACTACTACCCACTTATTGGCATGGACGAAAAGGTCCGTCAACAACTCGTTGATGACCATTTCCTCTTCGTCTCTGGTGACCGTAACTTGACTGTTGCTGGTATGGAAAGAGACTGGCCCGAGGGCAGAGGTATCTTCCACAACGAAAGCAAGACTTTCTTGGTCTGGGTCAATGAAGAGGATCAACTCCGTATCATTTCCATGCAAAAGGGTGGAGATGTCAAGGGTGTCTTTGAGCGCCTTGCCAAGGGTATTAAGGCTGTTCAAGACTCAGTTAAGGCTGAATCTGGAAAGGACTTCATGTTGGACCCTCAATTGGGTTACTTGCACTCCTGCCCCACCAACTTGGGTACCGGTATGCGTGCCTCTGTTCACGTTGACTTGCCCGGATGGACCAAGGAAGGTGTTGACCATCTCAAGAAGAGATGTGAGGAGTTGGCTCTCCAACCCAGAGGCACCCGTGGTGAATCTGGTGGCCAAACTGGACACACTTATGACATCTCCAACAAGCACCGTTTGGGATACTCTGAGATCCAATTGGTCCAAACCATGATTGATGGTGTTAATACCCTCTACAAGGAGGATCTTGAATTCCAAAAGAAGCACGGCATGTAA
>CrogAK	gb|BT076728.1|:61-1278 Caligus rogercresseyi clone crog-evp-515-126 Arginine kinase putative mRNA, complete cds
GCGGAGTCTGCAGCACCTTTCCCCAACATCCGCTCTGGTCACAGTTTGGTCGCCAAGCATGTCACCAAGGAGAAGTGGGACAAATTGTCCGGCATTGAGACGAAGACGTCTGGATTCACACTCGCCAAGGCCATCGCCTGTGCCGTTGAGTTTGACGACCAGCACTGCGGTATCTACGCAGGTGATGAGGACTCCTATGCTGACTTTGCTGAGGTGTTCATCCCCCTCATCTGCGAGTACCACGGTGTTCCTCCCAGCTTCTCCCACACCTCCGACATGGACTCTGGGAAGATTAAGGACAACATCAACCCCGACGCCCCCGTGCACTCCACCCGGATCCGTGTAGGCCGCTCCATCCAGGGTTTCGGCCTCAGCCCCGGAATCACAAAGCAACAGCGCCTGGACGTTGAGAGTCTCATGAAGACTGCCTTCGGAAACCTCAAGGGGGACCTCTCCGGAAGCTATTTCCCTCTCTTGGGCATGGATGAGGCCACCCGAACGCAGCTTGTGGACGACCACTTCCTCTTCGTCTCTGGGGACCGGAACCTCAAGGTCGGCGGCATGGAGCGCGACTGGCCCGAGGGTCGTGGTATCTTCCACAACAAGGAAAAGACCTTCCTCACCTGGGTCAACGAGGAGGATCAGCTCCGAATCATCTCCATGCAAAAGGGTGGAGACGTCAAGGGTGTCCTTGAACGCCTTGCAAAAGGAATCAAGGCCGTTGGTGACTCCGTGAAGGCCGAGTCTGGCAAGGAGTTCCTCCTGGACCCCAAGCTGGGATACCTCCACTCCTGCCCAACTAACCTGGGAACTGGAATGAGAGCCTCTGTTCACATTGACCTCCCTGGATGGACCAAGGAAGGACTCCCCGCACTCAAGAAGAGATGCGAGGAACTCTCACTCCAGCCCAGAGGCACTCGTGGAGAGTCTGGCGGACAAACCGGTGTCACCTATGACATTTCCAACAAGCATCGTCTCGGCTACTCCGAGGTCCAGCTTGTTCAAACCATGATTGACGGTGTCAACACGCTTTTCAAGGAGGACTTGGAGCTCAAGAAGAAGCATAGTCTTTAA
>TcalAK
CTTCAAGAGGCTGAGGATTGCCAGTCGTTGTTGAAAAAGCATCTGACCAAGGAAATTCTGGACGAGCTGAAAATTCTGAAGACCAGGACGTTCGGATCCACCTTGAAAGACGTGATTCAGTCAGGGATCGAAAATATTGATTCAGGAGTGGGTGTCTACGCTCCCGATCCCGAGGCCTACGGTGTTTTCGCCAACTTATTTGATCCCATTATTGAGGATTACCACGGAGGGTTCTCCAAGAGCCAGAAGCACCCGCCTTCACATTTTGGCAACCCTGAGGATTTTGGCGACCTTGATCCTGATCGAGAATTCATCGTGTCCACGCGAATCCGCTGTGGGCGTTCCATCGAGGGTTTCCCATTCAACCCAAACATGAAAAAAGAGGACTACGAAAATATGGAGAAGCTAGTCTCAGAGACCTTGGAGAAATTTGACGGGGAGCTTAAGGGCACCTATCATTCCTTGGAATCCATGTCACCGGAGACTCAGCGAGAACTCGTGGATCAGCATTACTTGTTCAAGCAAGGTGACCGATTCCTGGAGGCAGCCAATGCCATTCGACATTGGCCATCGGGGCGTGGCATATTCTTCAATGATGAGCGATCGTTCTTGGTTTGGTGCGGGGAGGAGGATCATTTGCGAATCATTTCAATGCAAAATGGTGGCCACGTGGGTGAGGTGTACGGGCGACTCGTTCGAGCTCTAGAGGAGATGGAGAAAGAATTCAAATACTCTCACGACGAGCGATTAGGATTCCTTACCTTCTGTCCCACCAATTTAGGCACGACAATCCGAGCCTCTGTGCACATCAAACTTCCCCGATTGGCTGCCGAAGGTGGAATTGAAATGCTTCAGAAGCATGGCGATGAGCATCAGCTCCAGGTTCGAGGTTCGTCTGGAGAACATAGCGAGGCTGTTGGCGGCCTTTATGACATTTCAAATCGCGAGCGAATGGGTCTCACCGAATACCAAGCCGTCAAGAAGATGTACGAAGGTGTGAGCGAATTGATCAAAATGGAAAAGGCTTTAATTGCCAAGGACGAAGGC
>LcypAK
ATGGAGGAAGGATTCCTGAAGCTTCAGGAGGCTGAGCATTGCCAATCTTTGCTGAAGAAATACCTCACTCCGCAGTTATTTACAAAACTGAAAGGGGCGAAAACTCCGACGTTCGGCTCGACTTTGCTGGACGTCATCCAGTCCGGGATGGATAATCTGGACTCGGGAATCGGCGTCTACGCGCCGGACGCGGAGGCCTACGAGGTGTTTGCCGATCTCTTCAATCCAATAATCGAAGATTACCATGGAGGATTCGGGCCTGATAATTACCATCCGGAGCCGGACTTTGGCGATCCGTCGGTGTTCGCCGACCTGGACCCCGACGCACAGTACATCGTGTCGACCAGGATTCGGTGTGGAAGATCAGTGGCCGGAATGCCGTTTAACCCGAACATGACCGAGCATCATTACAAGTACTTGGAGAGGATACTGAAGGATGTTCTGGAGGGAATGGACGATGATTTGGCCGGCACCTACTACTCTTTAGAAGGTATGGATAAAGTGGTCCAGCACCGACTGATCGATGATCACTTCCTCTTCAAAGAGGGCGACCGATTCCTACAATCCGCCAATGCCTGCAGATTCTGGCCAGTCGGAAGAGGCATCTTCCACAACGCGAACAAAACATTCCTGGTTTGGTGCGCTGAAGAAGATCATTTGCGAATCATCTCCATGCAGAATGGAGGACACGTGGGAGAGGTTTACGAAAGGCTGGTGAGAGCCATGCGCTATTTCGAAACCCAACTGCAGTTCGCCAGGGATGATCGACTGGGCTTCTTGACCTTCTGTCCCACAAACCTGGGCACCACCATCCGGGCATCGGTTCACATCAAGTTGCCCCGTCTGGCCGCCAACGGCCATGAACAACTCCAAGCCGTGGCCAATCGATTTCAGCTACAGGTGAGAGGCTCTTCCGGTGAGCACAGTAGTGCCATTGGCGGCATTTATGACGTGTCCAACCGAGAACGACTCGGCCTGACTGAATTCGAGGCCGTGCAGAAGATGTACCACGGGGTGGCCGAGTTGATCAGGCTCGAACAGGAGCTATAA
>CsinAK
ATGTCCGGAGAATTCCCAGTTATCCAGTCCAAACACTCCCTGGTCGCCAAGCATGTGACCAAGGAAAGATGGGACAAAGTCAAGGATATCAAGACCAAGACCTGTGGATTTACCATTGCCAAGGCTTGTGCCTGTGCCATTGAGTTTGATAACCAGCATTGTGGTATCTATGCTGGTGACTGGGATTGCTACAAAGACTTCTCTGAGATCTTTGATGCTGTCATCCAAGACTACCATGGAATCAAACCTGATGCCAAGCACACCTCTGACATGGATGCTTCCAAGGTCACTGGAAACATTAATAAAGATGTCCCAGTTCACTCCACCCGTATCCGTGTTGGACGTAGCATTGATGGATATGGTCTCTCCCCCGGAATCACCAAGCAGCAGCGTATTGATGTTGAGAAGCTGATGAGCAGTGCTCTCTCCAAGCTTACAGGAGATCTTGCTGGTAGCTACTATCCTCTGACTGGCATGGATGAGAAGGTCCGCCAACAGCTTGTTGATGACCACTTCCTCTTTGTCAGTGGAGATCGTAATCTCACTGTTGCTGGTATGGAGCGTGACTGGCCCGAGGGCCGTGGTATCTTCCACAATGCTGCCAAGACCTTCCTTCTCTGGGTCAATGAGGAGGATCAGACCAGAATCATCTCCATGCAAAAGGGAGGTGATGTCAAGGGTGTCTTTGAACGTCTTGCCCGTGGAATCAAGGCTGTAGGAGACTCTGTCAAGGCTGAGTGCGGAAAGGACTTTGCTCTGTCTGAGCAATATGGATACATCCACTCCTGCCCCACCAATCTTGGAACTGGTATGCGTGCTTCTGTCCATGTTGACCTCCCTGGCTGGACCAAGGAATCTGTTGACAAGCTCAAGGCTCGCTGTGAAGAGCTCTGCATCCAGCCCCGTGGAACTCGTGGGGAATCTGGTGGCCAGACTGGATGCACTTATGACATCTCCAACAAGCACCGTCTTGGATACTCTGAGGTCCAGCTCGTCCAGGTCATGATTGATGCTGTCAACACCCTCTACAAGGAAGATGTTGAATGGCAGAAGAAGCACGGCATGTAA
>AfosAK
AACCAGAAAATTGCTCAATACCTCATGCAGGAGTCACGTTCATTGCTCAAGAAATATCTGACCCCTGACCTTGTGAACAGCCTGATGTCCGCCAAAACAAAGTCTTACCAGTCCAGCCTCTTTGACGTGGTCAAGTCGGGCATTGTGAACCCGGACTCTAGTGTCGGCGTATTTGCACCCGACGTCGAGGCCTACACCGTCTTTAAAGATCTCCTGCTTCCCATAATCAAGGATTACCACAAGTTACCCGAAGGCTTTAGCGGTCAGCCACCTCAGACTTGGGGAGAAGTCTCGCAGATTGGCAAGTTTGGTGCTGAGGTTTTGTCCACAAGGATAAGGATTGCAAGATCACTAAAAGGATTCCCATTAAACAGCAAGATGACAAAACAAAATCTCCTGGACCTAGAACATAAAGTGCAGCAGGTGCTTGAGCAAAATTTTCACGGCAAATACCACTCGCTGGCCAAAATGAGTCAAGACTTTAGACAGGACCTTGTAAACAGGCATTTCATGTTTGAAGACTGTGATAGATTCAACAAGGGCGGCGGAGGCTGTGACTTTTGGCCAACTGGAAGGGGAATATTTTTGTCGAGTGATGAAAAGTTTCTGGTTTGGATCAATGAGGAGGATCATTTGAGGATTATATCGATGGACAAGGGAGGAGATCTGAATGCTATCTACGATAGGTTGGTTAAGTCCATGAAGATTCTAGAGAAGAACATAGAATTCTCACGTGACCCGTACCTGGGATTTCACACGTTCTGTCCAACAAACCTGGGCACAACCCTCAGAGCTTCCGTTCATATCAAGTTTAACAATCTCAAACTTTCTGAAGTCAAAGAAGAGGCCAAAAAGCTGGACCTTCAGGTGCGCGGTACACATGGCGAGCATTCGGATGTGCGCGGTGGGGTCATGGACATCTCGAACGCTCGCAGGCTCGGCCTCACAGAGTTCCAGGCCATCAGCCAAGTATACAACGGGGTCAACAAGATTCTTGCTCTTGATAGAGACAAAATTCTATAA
>EaffAK
CCGGATACAGAGTATGTAGAGGCAGGGTTTGACAAGCTCCAGGGGGACCCGGAGTGCCACTCTTTACTAAAGAAACATCTATCCAAGGAAATATTAGATGATCTCAAGAATAAAAAGACTGAAAGCTTTAAATCAAGTCTGAAGGACGTAATTCAGTCTGGAATTGAGAACCTGGATTCAGGGATAGGAGTTTATGCTCCGGATGCTGAATCCTATATGATATTCGCTGCTCTCTTCGATCCTATCATCGAGGAGTATCATGGTGGGTTCGGAGCAGAGGCTATGCATCCTGAATCTGATTTCGGAGCCCCAGAAGAGTTTGGCAATCTGGACCCAGACGGGAAATATATCGTGTCTACAAGAATCCGATGTGGAAGATCTATTGATGGATTACCCTTTAACCCAAACATGAAGGAAGACGACTATAAGGAACTTGAGACCAAAGCGCAGGCCGCGTTCATTTCTCTACCGGAGACACATGCTGGCACCTACTATCCTCTTACAGGGATGGAAGAAGAAACTCAAAAACAGCTGATAGATGATCATTTCTTGTTCAAGGAGGGAGATAGATTTCTGCAGGCTGCGCATGCAAGTGAGTTCTGGCCAACAGGACGAGGGATATTTCATGATAATGAGAAAAAGTTTCTTGTTTGGGTTGGAGAGGAGGATCATCTTAGGATAATATCAATGCAAGAAGGAGGAGACGTGGGTCAAGTTTACTCTAGACTTGTTCAAGGAGTTCAGGAACTAGGAAAAACAATGACATTTGCTCACAGTCCAAGATTTGGCTGGTTAACCTTCTGTCCTACTAATCTTGGAACCACAATCAGAGCGAGTGTACACATCAAACTCCCATTGCTGGCGGCGAAAGGAATGGAAAACCTTCAAAGCGTTGCGGATCAATTTAATCTACAGGTTCGTGGTAGTGCAGGAGAGCACAGTGAGGCAGATGGGGGACTTTATGATATTTCAAACAAGGAGAGATTAGGACTCACAGAATTTCAGGCGGTAGAGAAGATGTATAAAGGTGTTGAGGAGCTGATCAGGTTAGAGAAGGAGCTGGAGGAA

>LsalAP2
GTGAGACAAAGGGCTGTTGATCTTCTTTACGCAATGTGTGATCGTACCAATGCCGAGGATATTGTACTTGAAATGCTCACCTACCTTGAGTCAGCTGACTACTCCATTCGTGAGGAGATGGTACTTAAGGTAGCAATTTTAGCGGAAAAGTATGCTACTGATTACAAATGGTATGTAGATGTTATTCTCAATTTGATAAGGCTTGCCGGGGATTACGTATCCGAAGAAGTCTGGTATCGCGTCATACAGATCGTCATCAATCGTGACGATGTTCAAGGATATGCAGCTAAAACTGTTTTTGAGGTATTTCAAATTTTCATCAAACTAACTTTATTTCCCATAAATTTATATTCATTCTTTCGTGCCCTTCAAGCACCTGCGTGCCATGAAAATATGGTTAAAGTGGGGGGATACATTTTAGGAGAATTCGGTAATCTAATTGCTGGAGATGAACGTTCTTCACCCATGGTGCAATTCCGACTTTTGCATTCAAAATATCATTTGTGTTCCTCATCAACTAGAGCTCTTCTTCTGACAACATACATTAAATTCATCAACTTGTTCCCTGAAATTCGAAAAGAGATCCAGGATGTTTTCTGTGCTTCCGAATATCTTGCTTTATCTAAAATAACCTCTCTGGATGTGCTTGCAACAGTTCTTGAGGAAATGCCTCCATTTCCAGAAAAGGAATCTTGTGGATTACTTAACTTACTTAAAAAGAAACGCCCTGGCCGTGTTCCTCACAATCCAGAAATTAAAGCTTCGGGTGATGATACTGTAGCAAATAACAAAATTTCTATCGAACCTCCATCTAATGGAGGTGGTTCTGCGGATTTACTCGTACTAGGGGATACCTCTGTTCCATCTGCTAACACTGTCGCTGTAAACGGAAATGATCTTGATCTTGGAGGAGATTCTCCTACGGATAATATCAAAAAGTGA
>CrogAP2
CAGTGCATTGCCAACATTGGCTCCAAGGACATGGCGGAGGCATTTAGCAATGACATTCCACGACTCCTCGTCTCTGGAGAGACCCTGGATGTCGTGAAGCAGTCTGCGGCGCTTTGCTTGCTCCGGCTCTTTCGGACGGATCCCAATATCATTCCAGAGGGCGAATGGACCTCACGGATCATTCATTTGCTCAATGACCAGCATATGGGAGTGGTCACGGCGGCGACGTCCCTTATCGATGCTCTGGTCAAGAAGAATGCGGATGAATACAAGGGTTGCGTGTCCCTAGCGGTATCAAGGCTCTCAAGGATTGTCACATCGAATTATCAAGACTTCCAGGACTACACCTATTACTTCGTTCCGGCCCCTTGGCTCTCCGTGAAGCTCCTGAGGCTCCTTCAGAACTACCCCTCCCCCGAGGATCCCGGGGTTCGAAGCCGACTCAACGAATGCCTTGACAACATACTCAACAAAGCTCAGGAGCCACCCAAGTCCAAAAAAGTCCAACATTCCAACGCCAAAAACGCTGTGCTCTTTGAGGCCATTAGCCTCATCATACATAACGATAGCGAGCCCAATTTACTCGTTCGAGCTTGCAATCAGCTAGGCCAATTCCTCATCCACCGTGAGACGAACCTCCGTTACTTGGCCCTGGAGTCCATGTGCCTCCTAGCCACCTCTGAGCTCTCCCATGAGGCCGTCAAGAAGCATCAAGACACGGTCATCAAGGCCCTCAAGACGGAGCGTGACGTCTCCGTTCGTCAGCGGGCCGTGGATCTCCTCTATGCCATGTGCGATCGCACCAACGCCGAGGACATTGTCCTTGAAATGCTCACGTATTTGGAGTCAGCGGACTACTCCATTCGAGAGGAAATGGTTCTCAAGGTTGCCATTTTGGCGGAGAAGTATGCCACGGACTACAAGTGGTATGTGGACGTCATTTTGAATCTGATTCGGCTCGCGGGAGACTATGTCTCCGAGGAAGTCTGGTATCGCGTCATTCAAATCGTTATTAACCGGGATGACGTACAGGGCTATGCTGCAAAGACTGTGTTTGAGGCTCTCCAAGCACCTGCCTGTCACGAAAACATGGTGAAAGTCGGTGGATACATCCTAGGGGAGTTCGGCAACCTCATTGCAGGAGACGATCGCTCCAGCTCCATGGTTCAGTTCCGCCTCCTTCACTCCAAATACCACCTCTGCTCCTCCTCAACACGAGCCCTCCTTCTCACAACATACATCAAGTTCATCAACCTCTTCCCCGAGATCCGGCGAGAAATCCAAGGCGTATTCTCTGTGGACTCCAACCTCCGATCCGCAGATGCCGAACTCCAACAACGGGCCTCTGAGTATCTCGCACTCTCAAAAGTCACCTCCCTGGACGTCCTAGCAACCGTCCTTGAGGAAATGCCGCCCTTCCCCGAAAAGGAATCCTGTGGACTCCTCAATCTCCTTAAGAAGAAACGCCCCGGACGCGTACCCCATAATCCAGAGATCAAATCAGAGGATGACGGCTCCTCGGCAACAGGAAAACAGTCAGACGTCTCTGCACCACCACCCTCGACAACCAACGGCTCTGCGGATCTTCTAGGTCTCGGGGATACTACTACTACATCATCAGTTACAGGAACAGCAGCTACGAATGGCTCATCCTCTCTGAATGGATTATCGGACTCTGCTCCTACGGATAATATTAAGAAGTTTTACTGCAAGAATAACGGGGTTCTCTATGAGAGTGATGTTATTCAAATCGGTGTGAAGACGGAGTGTAGAAGCAACTTGGCGAGAATAGCTTTGTTTTATGGTAATAAAACGTCGTTTCCATTCCTGAACTTCCAGCCCATCGTGACGAGCAGTCCTGAGCTTCAGAATTACATCAGCCTCCAAGTGAAGTCTGTGGACTCAACTGTGGAGGCGGGTGCTCAATTCCAGCAGATGGTGAACGTGGAGTGCCTCTCTGACTTTACGTCCCAGCCCGACATTTCCCTCACCTTCACCTGCAACGGGAGTCCCCATCAAGTGAGCCTCAAACTTCCCATTGCCATCAATAAGTTCATGGAGCCTACGGAAATGAATGACGAGGCATTCTTCTCTCGGTGGAAAAATCTCAGCATACCCTCACAAGAAATGCAGAACGTGTTCAAGGCCAATTACCCCATGGATAACACCCAGGTGAAGACGAAACTTATCGGATATGGCTTTTCATTATTAGAAAATATTGATCCGAATCCGGAAAACTTCGTTTGCGCGGGGATCGTTCATACGCGCTTCGTGCAAATAGGATGTCTACTTCGGCTGGAGCCTAATAACCTTGCCAACATGTACCGTCTCACGGTTCGCACCAGCAAGGACACCGTATCCCAACACATCTGCGCCGTGCTCACAGAGCAGTTTTAA
>TcalAP2
ATGCCGGCCGTGAGAGGCGATGGCATGCGCGGCTTGGCCGTGTTCATTTCCGACATCCGCAATTGCAAGTCCAAAGAGGCCGAGGTCAAGCGGATCAACAAGGAGTTGGCCAACATCCGCTCCAAGTTCAAGGGCGACAAGACCTTGGACGGATATCAGAAGAAGAAATACGTGTGCAAGCTCCTGTTCATCTTCCTCTTGGGTCATGACATTGATTTCGGGCACATGGAGGCCGTCAATCTCTTGTCCTCGAATAAATACACAGAAAAGCAGATTGGATACTTGTTCATCTCGGTGTTGATCAGTCAGAATAGCGACCTCATCAACCTCATCAACCAAAGCATCAAGAACGACTTGTCCTCGCGCAATCCGGTCCATATCAGCCTGGCCCTCCAATGCATCGCCAATATTGGGTCCAAGGACATGGCCGAAGTCTTTGCCCCGGACATTCCCAAACTCCTCGTTTCCGGGGATACTCTGGACGTGGTGAAGCAATCGGCTGCTCTTTGTTTGCTTCGTTTGTTCCGCACTGATCCGTCGATTATCCCCGGGGGTGAATGGACCTCTCGGATCATTCATCTACTGAACGACCAGCACATGGGCGTAGTGACCGCTGCCAGCTCGTTAATTGACGCTCTGGTCAAAAAGAACCCCGATGAGTACAAGGGGTGTGTTCCACTAGCTGTTTCGAGGCTGTCAAGGATTGTCACCGCCAGCTACCAGGACTTCCAAGACTACACTTACTACTTTGTTCCCGCCCCTTGGCTGTCCGTGAAACTTCTACGACTGTTACAAAACTACGCAGCCCCCGAGGATCCTGGAGTTCGGGGTCGATTGAATGAATGTCTGGAGACCATCTTGAACAAAGCCCAAGAGCCGCCCAAGTCCAAGAAAGTGCAGCACTCAAATGCCAAGAACAGCGTCTTGTTCGAGGCCATCTCACTCATCATTCACAATGACAGTGAACCCAATCTGCTAGTGCGAGCTTGCAATCAACTCGGCCAATTCTTGAGTCACCGCGAAACGAATTTGCGCTATTTGGCCTTGGAGTCCATGTGTCTCTTGGCCACTTCCGAGTTCTCGCACGAAGCCGTGAAAAAGCATCAAGAGACCGTGATCAACGCCCTCAAAACCGAGCGAGACGTGTCCGTGCGTCAACGAGCCGTCGATCTGTTGTACGCCATGTGTGATCGATCCAACTCGGAAGATATTGTCCTTGAGATGCTCACCTATTTGGAGACAGCCGATTATTCCATCCGCGAGGAGATGGTGTTGAAAGTGGCCATATTGGCTGAGAAGTACGCCACGGATTACAAGTGGTACGTGGATGTCATCTTGAACTTGATTCGCTTGGCTGGTGATTACGTCTCGGAAGAGGTTTGGTATAGAGTCATCCAAATCGTGATCAATCGAGATGATGTTCAAGGCTATGCTGCCAAGACCGTTTTTGAGGCCTTACAAGCTCCAGCGTGCCACGAGAACATGGTGAAGGTGGGCGGTTACATTCTCGGCGAGTTCGGAAATTTGATCGCGGGCGATCAACGCTCCTCGCCCGCGGTTCAGTTCCGCCTGTTACATTCCAAATATCACCTCTGCTCCTCGAGCACGCGCGCCTTGCTTCTCACCACCTATGTCAAGTTCATCAACTTGTTCCCCGAGATCAAGGACCAAATCCAGAAGGTCTTGAGTCAGGACTCGAATCTGCGGAATGCCGACGCCGAGTTGCAACAACGAGCCAGCGAATACCTGCAATTGTCCAATGTGACCTCGTTGGATGTGCTGGCTACGGTTTTGGAAGAGATGCCACCCTTCCCCGAGAAAGAATCATCCGGATTGTTGAACCTACTCAAAAAGAAACGACCGGGACGGGTGCCCGAGAACCCGGAAATCAAATCCGGCGAAGAAGGAGGTTCGAGTAAGCCGCAAGCTATCATTTCTGGCGGGATCCCGCCTCCTTCGGCCGGAAATGGAGGTGCATCCGCGGATCTTTTGGGTTTGGGATTCGATGGTGGCAATGGAGACGCTGGAGGATCCTCATCGAGTATGAATGGCAATGGAATATCAGCCGATCAACCCACAGACAACCTGAAGAAGTTCTATTGCAAGAATAATGGCATTCTCTACGAGAACGAGATCGTTCAAATTGGCGTCAAGACCGAGTGCAAGGCCAATTTGGCCCGATTGGCCCTCTTCTATGGGAACAAGACATCTACTCCATTCATAAATTTCCAACCCATCGTCACTTGTTCGCCGGAGCTGGCCACGGCCTTAGTGTTGCAAGTCAAGACCGTTGATTCCACGGTTGAAGCTGGGGCCCAATTCCAGCAAATGGTCAACCTGGAGTGCGTGGCTGATTTCACATCTCAACCAGATCTGAATGTGTCGTTCATGAATAGCGGACTGCCTTACAAAGTGAGCTGCAAGATCCCCATCTCGATCAACAAGTTCATGGAAGCCACCGAGATGAATGGCGATTCCTTCTTCTCAAGGTGGAAGAACCTTAGCATGCCTCAGCAAGAGTCGCAAAAGATATTCAAAGGCTCACTGCCCATGGATCCAACTCAAACCAAGACCAAACTGATCGGATATGGGTTCAGCCTGTTGGAAAACGTGGATCCCAATCCGGAGAATTTTGTTTGCGCTGGAATCGTTCACACGAGATCTTTACAAATTGGATGTCTTCTCCGACTCGAGCCTAATAGTCAAGCCCATATGTATCGTTTGACAGTGCGGTCAAGTAAGGATTCCGTGGCCCAACACATGTGTGAAGTCCTCGCGGATCAATTCTAA
>CsinAP2
GGAGACAAAACTCTGGATGGTTACCAAAAGAAGAAATATGTCTGTAAACTCCTCTTCATCTTCCTCCTTGGTCATGACATTGACTTTGGCCAGATTGAGGCCGTCAACCTCCTGTCATCAAACAAGTACACAGAGAAGCAAATTGGCTACTTGTTTATCTCCGTGTTGATCTCTGGGAACTCTGAGCTGATCCAGCTGATAGTCCAGTCTATCAAGAATGACCTGGCCAGCAGGAACCCTGTCCACGTCTCCCTGGATCTACAGTGCATTGCTAGTATTGGGTCCAAGGACATGGCAGAGGCTTTCGGCCAGGAAATACCTAAACTGCTGGTTTCTGGGGTATCAACGCAGAGTAATGGGTCCGGAACTGTTACTAACAACATACAGAAGTTTTACTGCAAGAATAATGGAGTGCTATACGAGAATGACATCATTCAGATCGGTGTGAAAACAGAGTGCCGCAGTAACCTGGCCAGGCTAGCTCTGTTCTATGGCAACAAAACTAATCACCCATTCATGAACTTCAAGCCTGATGTGAGTGCTTCCCCTGCCCTGAGCATGGCCATCCTTCTACAGGTTAAACAGGTGGACAGTACGGTGGAGGCTGGGGCTCAGTTCCAACAGATGGTGAATGTTGAATGTGTGAGTGACTTTGATGAGCAGCCAGACCTCAACCTCACCTTCTTCTACAATGGGGCGCCACAGTCGGTCAGCATCAAGCTACCCATCTCCATCAACAAGTTCATTGAGCCAACAGAAATGAACGGGGAGGCCTTCTTTTCAAGGTGGAAAAACCTGAGTCTGCCAGCACAGGAGAGCCAGAAGATCTTCAAGGCAGCCCACCCCATGGAAAATTCAGACGCTACTAAGACAAAGCTGATAGGATATGGGTTTCAGCTGCTAGAGAATATTGACCCGAACCCAGATAACTATGTGTGCGCCGGTATAATCCACACCAGGTCACTACAGATAGGGTGCCTACTCAGACTAGAGCCTAATAAGCAAGCACAGATGTATCGTTTGACCACGCGCTCTAGTGTGGAAGCTGTATCTCAACACATCACCAACGTGCTCTGCGAAACCTGA
>AfosAP2
TCAATCAAGAATGATCTGAACTCCCGCAACCCCGTGCACGTGTCCCTGGCCCTGCAGTGCATCGCCAACATCGGCTCTAAAGACATGGCCGAGGCGTTCGGCGTAGAGATACCCAAGCTTCTCGTCTCAGGGGACACCTTGGATGTTGTGAAGCAGTCTGCAGCTCTCTGCCTTCTCAGATTGTTCAGAACAGATCCCGCGGTCATTCCGAGTGGTGAGTGGACCACCCGAATCATCCATCTGTTGAATGACCACCACATGGGAGTGGTCACAGCCGCCGCGTCTCTCATTGATGCCCTGGTCAAGAAAAACCCTGACGAATACAAGGGTTGTGTGTCTCTTGCCGTGTCAAGGTTGTCAAGAATCGTAACCTCCAGCTATACAGACTTCCAGGATTATACTTATTACTTTGTGCCCGCCCCCTGGTTGAGTGTCAAAATTCTGCGCCTCCTACAAAACTACCCCCCTCCAGAGGACCCAGGTGTGAGATCTCGACTTACTGAATGCCTAGAGACTATTCTAAACAAAGCTGGAGAGCCATTGAAGTCCAAGAAGGTCCAGCACAGCAATGCAAAGAACGCTGTGCTCTTTGAGGCCATCAGTTTGATCATTCACAACGATTCGGAGCCTAATCTATTGGTCAGGGCATGCAATCAATTGGGACAATTTCTTTCTCATAGGGAGACAAACTTGCGGTACCTAGCCCTAGAATCTATGTGCATCCTGGCCACGTCAGAGTTCAGCCATGAAGCGGTCAAGAAACACCAGGAGACCGTGATATCCGCCCTCAAGACGGAGCGAGACGTGTCCGTGAGACAGAGGGCGGTGGATTTACTCTATGCCATGTGTGACAGGACCAACTCTGAAGAGATTGTATTGGAAATGTTGAGTTATCTTGAAACAGCTGATTACTCCATCAGAGAGGAAATGGTCCTGAAAGTGGCGGTCTTGGCCGAGAAGTACGCGACAGACTACAAGTGGTATGTCGACGTTATTCTCAACCTCATCAGGCTCGCGGGAGACTATGTTTCTGAGGAGGTTTGGTACAGAGTCATACAAATTGTTATCAACAGAGACGATGTTCAAGGGTATGCAGCTAAAACAGTGTTTGAGGCTCTGCAAGCTCAAGCCTGTCACGAAAACATGGTCAAAGTTGGAGGTTACATTTTAGGTGAATTTGGAAATCTGATCGCTGGAGACTCGAGATCTTCACCTAGTGTTCAACTTCATTTACTACATAGTAAGTACCATCTATGTTCTCCCATCACAAGAGCCCTACTCCTGTCAACCTATGTAAAATTCATCAACCTCTTCCCAGAGATCAAACAACAAATTCAGGACATTTTTGTGGCCGACTCTAATTTGAAATCAGCTGATGTGGAGCTGCAACAAAGGGCTAGCGAGTATCTGGCTCTCAGCAAAATCACAAGTTTGGATGTATTGGCGACTGTACTTGAAGAGATGCCCCCCTTCCCGGAAAAGGAGTCCAGTGGAATCCTCAACTTGCTGCAGAAAAAGAGACCCGGCAGGGTCCCAGAAAATGCAGGCATTCTCAACAAATCTTTGGACAAAGAAAAGACTACAAACGGCGGCCTCGCAACAACGGCGGCCAATAATTCAGCGGCCGCCGCTCTCGACGAAGGCCTCATCAATATCGGCGGCGACTCTGGACCCACGACCAACGGCTATGGCGCGGAGAACGGCGGCGAGAATGCCGTTACTAACAACATTCAAAAGTTCTTCTGTAAAAATAACGGCGTGCTCTTCGAGAACAGCTATATCCAGATTGGTGTTAAAACCGAGTGTCGTAGTAATCTGGCCAGACTGGCACTTTTCTATGGGAACAAGACAAATCTGCCCTTCCTGAACTTTGTATCTCGCGTGAGTTGCAGTCCCGAGCTCTCTACTCAAATCATGCTACAGGTTAAAGATGTTGAGAGCACCATAGAGGCCGGGGCCCAGTTCCAGCAGATGGTCAACATTGAGTGTGTCACAGACTTCTATGACCAGCCAGACCTAGCCATCACATTCACCTACAACGGAGAGCTCCAAACGGTGAATGCAAAGCTGCCCCTGTCAGTGAACAAGTTCATAGAGCCAGCCGAAATGAATGCC
>EaffAP2
ATGCCGGCGGTGCGTGGCGATGGAATGAGGGGGTTGGCAGTTTTTATCTCCGACATCAGGAACTGCAAGAGCAAGGAGGCCGAGGTTAAGAGGATTAACAAGGAGCTCGCCAATATCAGAAACAAGTTTAAGGGCGACAAAACACTGGATGGATATCAGAAGAAGAAGTATGTGTGCAAACTACTCTTCATTTTTCTTCTTGGGCACGATATCGACTTTGGTCAGATGGAGGCGGTTAACCTTCTCTCATCTAATAAATATACAGAAAAACAAATTGGTTATCTGTTCATCTCTGTACTTATCAGTGGAAATAGCGAACTTATTCAACTGATCGTTCAGTCGATCAAAAACGATCTGGCTGCAAGAAACCCCGTTCATGTCTCCCTGGCCCTGCAATGTATCGCAAACATTGGTTCCAAGGATATGGCCGAAGCATTCGGATCAGAGATTCCAAAACTTCTGGTTTCAGGAGATACACTTGACGTAGTGAAACAATCTGCTGCGCTCTGTCTACTTCGCCTTTTCAGAACAGATCCTTCGGTTATACCAAGCGGAGAGTGGACTACACGTATCGTTCATCTTCTGAATGATCACCATATGGGAGTTGTGACCGCGGCAGCCTCTCTCATCGATGCGCTCGTAAAGAAGAACCCTGAGGAGTACAAGGGTTGCATCTCCTTGGCAGTATCAAGGCTATCAAGGATTGTGACCTCAAGCTACACAGATTTCCAGGATTATACATATTATTTCGTTCCTGCTCCCTGGCTCAGTGTCAAGATTTTACGACTGCTTCAAAACTATCCACCCCCTGAGGATCCTGGGGTTAGAGCTAGACTCACAGAATGCCTTGAAACTATTCTCAACAAGGCGGGAGAACCATTGAAATCTAAGAAGGTTCAACATTCAAATGCTAAGAACGCAGTACTCTTCGAAGCAATTAGTTTGATTATCCACAATGATTCTGAACCGAACCTGTTAGTACGAGCTTGTAATCAGTTGGGGCAATTCCTCTCTCATAGGGAGACTAATCTACGGTATCTGGCTCTGGAGTCTATGTGTATCCTGGCAACCTCTGAGTTCTCCCATGAAGCGGTGAAGAAGCATCAGGAGACCGTCATCTCTGCTCTCAAGACAGAACGGGATGTCAGTGTACGACAGAGAGCTGTAGATCTCCTCTACGCAATGTGTGATAGAACGAACTCCGAGGAGATTGTTCTGGAGATGCTGGGATATCTAGAGACGGCGGACTATTCTATCAGAGAAGAGATGGTTCTAAAAGTAGCAGTATTGGCGGAGAAGTATGCTACAGACTATAAATGGTATGTGGATGTAATCCTGAACTTAATTCGGTTGGCAGGGGACTATGTCAGTGAGGAGGTTTGGTATAGAGTTATTCAGATTGTTATAAATAGAGATGATGTTCAAGGATACGCGGCAAAAACTGTGTTCGAGGCTCTACAATCCCCAGCTTGTCATGAGAATATGGTGAAGGTTGGAGGATATATCCTGGGTGAGTTTGGAAACCTAATTGCTGGCGATGAAAGATCTTCTCCCAGGGTTCAACTTCTTCTTCTACACAGCAAGTTCCATCTGTGTTCCTCTATGACACGAGCTCTTCTCCTTTCAACCTACGTCAAGTTTATCAATCTCTTCCCAGAGATCAAGCAACAAATTCAGGACATATTTGTAGCTGATTCCAACCTAAGATCCTCTGATGTAGAACTACAGCAGAGAGCTAGCGAGTATCTAGCACTATCTAAGATCACAAGTTTGGATGTACTTGCAACAGTTCTGGAGGAGATGCCTCCCTTCCCTGAGAAGGAATCCAACGGGATCCTGAATCTTCTCAAGAAAAAGCGACCTGGACGGGTCCCTAATAATCCAGGATTATTATCGGGTGAGGAATCTACTAAAGAGAAATCAACCAATGGAATCTCAGTACAGAGGGATGAAAGTGGATCAGCTGATTTGCTCGGATTGGGTATGGAGAATGGAACAAGCAACGGTGTGGAAAGCGAGGAAGTGACCAATAATATTCTCAAGTTCTATTGTAAGAGTAACGGTGTTCTTTACGAGAATAGTCTTATTCAGATCGGAGTGAAGACCGAGTGTCGGAGTAATCTGGCAAGACTCGCACTCTTTTACGGAAATAAAACTAATCTTCCCTTCATGAACTTCCAGCCTCATGTTTCCTGTTCTCCTGTTCTAGCAACACAGATACTTCTACAGGTGAAGGATGTTGACAGTACAGTTGAGGCAGGTGCACAGTTCCAACAGATGTTAAATATTGAATGCATAACAGATTTTACGGAACAACCTGATCTAAATCTTAGCTTCACTTATAACGGAGAGAGACAAACAGTTAACTGTAAGCTACCGATGTCGGTGAATAAGTTCATTGAACCAACAGAAATGAATGCAGAAGCTTTCTTCACACGCTGGAAGAATCTGAGTATACCCTCACAGGAGGCACAGAAGATATTCAAAGCAAAGTTTCCTATGGAGGCAACAGACGCAGCTAAAACTAAACTTATCGGATACGGATTCCAGCTACTGGAGAATATTGATCCTAACCATGAGAACTATGTGTGCGCTGGTATTATCCATACCCGGACTCTACAGATAGGAGTTCTCCTTAGACTAGAACCTAACATGCAGGCTCAGATGTACCGGTTGACTGTGAGGTCTAGCAAGGATACAGTTTCCCAGCATATTGTCAATATTCTTGGAGATGTGTTCTGA
>LcypAP2
ATGCCGACCGTCCGAGGCGACGGGATGCGTGGCCTGGCCGTTTTCATTTCCGACATTCGGAACTGTAAAAGCAAGGAGGCCGAAGTGAAACGAATTAACAAAGAGCTGGCCAACATTCGCTCCAAATTCAAAGGCGACAAGACATTGGACGGCTACCAGAAGAAGAAGTATGTGTGCAAGCTCCTGTTCATCTTCCTCCTTGGCCATGACATCGATTTCGGCCACATGGAGGCCGTCAATTTGCTATCGTCGAACAAGTACACGGAAAAGCAAATTGGCTATTTGTTCATTTCTGTTTTGATAAGTCAAAATAGTGATCTGATCAACCTTGTTAACCAAAGCATCAAGAATGACTTGGCCTCCAGGAACCCGGTTCATGTGAATCTGGCGCTGCAATGCATTGCCAACATAGGCTCGAAAGACATGGCCGAAGCATTTGGAAACGATATACCTAAGCTCTTGGTCTCTGGTGATACTCTGGATGTGGTCAAGCAGTCAGCGGCACTATGTCTCTTGCGGCTCTTCCGAACAGAGCCAGGCATTATTCCAGGAGGAGAATGGACGTCTAGAATAATTCATCTCCTCAACGATCAGCATATGGGAGTGGTGACGGCGGCTTCTTCGTTAATTGATGCCCTGGTGAAGAAGAATCCAGACGAGTATAAGGGATGCGTTTCACTGGCAGTGTCCAGACTTTCTAGGATTGTCACGTCCAGCTACACGGACTTTCAGGATTACACCTACTACTTCGTTCCAGCGCCATGGCTATCGGTGAAGCTACTTCGTTTGCTGCAGAACTATCCTCCCCCTGAAGATCCTGGCGTACGCGGGCGCTTGAATGAATGTCTGGAAACCATTTTAAACAAGGCTCAAGAGCCACCCAAATCCAAGAAGGTTCAGCATTCAAATGCTAAAAATAGTGTTCTCTTCGAAGCTATTTCACTCATCATTCATAATGATAGTGAGCCCAACTTGCTGGTGAGGGCTTGCAACCAACTGGGTCAGTTTTTGAGTCACCGCGAAACCAATTTGAGGTACTTGGCTCTCGAGTCCATGTGCTTGCTGGCCACTTCGGAATTTTCGCACGAGGCAGTCAAGAAGCATCAAGAGACGGTGATCAACGCTTTAAAGACCGAGCGGGATGTATCAGTGAGGCAGAGAGCCGTCGACCTGTTGTACGCTATGTGCGACCGAACCAACTCGGAAGAAATTGTTCTGGAAATGTTGACTTACTTAGAAACAGCTGATTATTCAATCAGAGAAGAAATGGTGTTAAAAGTCGCCATTCTGGCTGAAAAGTATGCCACCGACTACAAGTGGTACGTCGACGTGATTTTGAATCTGATACGTCTTGCTGGAGACTACGTGTCCGAAGAGGTGTGGTACCGGGTCATACAGATCGTGGTGAACCGCGAGGACGTTCAGGGCTACGCGGCCAAAACGGTGTTCGAGGCTTTGCAAGCTCCAGCATGCCATGAGAACATGGTCAAAGTGGGTGGATACATCTTAGGAGAGTTCGGCAATCTGATAGCCGGTGATCAGAGATCGTCACCCATCGTTCAGTTCAGACTGCTGCATTCCAAATACCACTTGTGCTCGCTGAGTACTCGAGCTTTGCTGCTTACCACTTACATTAAATTTATCAACTTGTTCCCCGAAATCAAGGCCCATATACAAACCGTGTTCCAGATGGACTCGAATTTAAAGAGCGCCGACGCCGAACTTCAGCAGCGTGCCTGTGAATACTTGTCCTTGTCTAAAGTAGCTTCGTTGGATGTGTTGGCAACCGTCTTGGAAGAGATGCCTCCCTTTCCTGAGAAAGAAGTTGGCGGCTTACTTAATTTGCTTAAGCGAAAGCGCCCAGGCCGTGTTCCAGAAAATGCTGAGCTCAAGTCTGGGGCCGGTAGTGAGGCCGCAGTTGTTCAAGTGAAACATGTGACCAACAACTTGTCCTTGGATGGGGCGGCCAATGTCAGCGGATCAGCGGACCTTCTGGGCCTGGGTCTTGGCGTTCTGGACAGCAGTGCCGCCAATGGCACCGCCAAGTCCAATGGAATCAATGGCTTCGATACGCCAGTTCACAACCTCTCCAAGTTTTATTGTAAGAACAACGGCGTGCTCTATGAAGACACCATTATTCAGATTGGCGTCAAAACGGAATGTCGTAGCAATTTAGCGCGACTGGCACTTTTCTATGGCAACAAAACTGGCAGCCCGTTCCATAATTTCCAGCCCATTGTGACGTGCAGCCCGGAACTGCAGCCCTGCGTATCACTGCAAGTGAAGACCGTGGACTCGGTGGTAGAAGCTGGTGCTCAGTTCCAGCAGATGGTCAATGTAGAATGCATTTCAGATTTTACTCAGCAACCTGATTTGAATCTGTCATTTGTGTGCAATGGTGAAGCTCATAAAGTTCCGCTTAAAGTACCCATCTCACTCAATAAGTTTATGGAGCCCACTGAGATGAATGCGGACGCTTTCTTCGCCCGATGGAAGAACTTGAGCACGCCTTCGCAAGAAGCCCAGAAGATCTTCAAGGCCCACAACGCTATGGACAGTACTCAAGTGAAGACCAAGCTGATAGGCTACGGCTTCTCTCTGCTGGAGAATATTGACCCCAATCCGGAGAATTATGTCTGCGCAGGAATCATTCACACCAGATCTCTTCAGATTGGTTGCCTGCTGCGATTAGAGCCCAACAGCCAGGCTCAGATGTACCGTTTGACTGTCCGGGCGAGCAAGAACTCGGTCTCGCAGCACATCTGCGACGTCTTGACAGAACAATTCTAA
>MedaAP2	gi|157814357|gb|EU020983.1| Mesocyclops edax clone Meso63f2 putative alpha-adaptin-like protein mRNA
GAGGCGGTCAACCTGCTCTCCTCCAACAAATACACAGAGAAGCAAATCGGCTATCTKTTYATATCCGTTCTGATCAGTCAGAACAGCGATCTGATCAATCTGATAAATCAGAGCATCAAGAACGATCTTGGATCTCGCAATCCAGTTCATGTCAACCTGGCCCTGCAGTGCATCGCCAACATCGGGTCTAAGGACATGGCAGAAGCCTTCGGATCGGAAATCCCCAAGCTCCTCGTCTCTGGTGACACGTTGGACGTCGTGAAGCAGTCGGCGGCGTTGTGCTTGCTGCGACTCTTCCGGACCGATCCCACCATTATTCCYGGGGGMGAATGGACATCCAGGATCATYCACCTTTTGAATGATCAGCATATGGGCGTGGTCACCGCCGCGTCGTCCCTCATCGATGCCCTCGTCAAGAAAAATCCGGACGAGTACAAGGGCTGCGTCTCCCTCGCTGTCTCTAGATTGTCAAGGATCGTCACGTCGAGCTACACTGACTTC
>AverAP2	gi|262304710|gb|GQ887375.1| Acanthocyclops vernalis voucher A369COPE alpha-adaptin mRNA
GAAGCCGTCAATTTGCTCTCGTCCAACAAGTACACWSAGAAACAGATCGGCTACCTCTTCATATCTGTTTTGATCAGTCAGAACAGTGACTTGATTAACTTGATCAACCAAAGCATCAAGAATGATCTGGGATCTCGCAATCCAGTTCACGTCAATCTGGCCCTTCAGTGCATCGCCAACATCGGCTCCAAGGATATGGCCGAGGCCTTTGGAAGYGACATCCCTAAGCTGCTCGTCTCTGGCGACACSTTGGACGTGGTCAAGCAGTCKGCAGCTCTGTGCTTGTTGCGCCTYTTCCGCACCGACCCCAGCATCATCCCCGGCGGAGAGTGGACTTCMAGGATCATCCATCTCCTCAACGATCAGCATATGGGGGTCGTGACGGCTGCCTCGTCCCTCATCGACGCTCTGGTTAAGAGGAACCCCGATGAGTACAAGGGATGCGTCTCACTGGCCGTCTCAAGGTTATCCAGGATCGTWACCTCGAGCTACACCGAYTTC

>LsalCAD
TCTGGTGCACAAGCTTGTAAAGCATTAAGAGAAGAAGGATATCGGATTATCTTAGTTAATTCAAATCCTGCTACTATTATGACTGATCCTCAAATGTCTGATGCAACTTACATAGAGCCTATTCGTTGGGAAGTGGTAGAAGAGATTATCAAAAAAGAAAAACCTGATGCAATTTTACCTACAATGGGAGGACAAACTGCATTAAATTGTGCGCTTGATTTAAACGCTCACGGTATACTAAAAAAATATAACGTAGAATTACTTGGCGCATTAGCTGAAGCCCTTACTGCTCAAAAAAACCTAGGCTTTCCTATCGTTATTCGCCCTTCATTTACTTTAGGTGGTAGTGGTGGTGGGATCGCTTATAACAATGAAGAATTCATTCAAATTGTAGAGCACGGCTTAGAACTCTCTCCTACTACAGAAGTTTTGTTAGAAGAATCTCTACTAGGCTGGAAAGAATATGAAATGGAAGTGGTTAGAGATAATGCTGACAATGCTATTATTGTTTGTTCTATAGAAAATTTTGATCCTATGGGTGTTCACACAGGGGATTCTATCACTGTTGCCCCAGCTCAAACACTAACAGATAAAGAATATCAACTCATGCGTACTGCATCTATTGATATTTTAAGAAAAATTGGCGTAGAAACAGGTGGTTCTAATGTGCAGTTTGCCGTAAACCCTAATGATGGCAGACTCATTGTAATTGAGATGAACCCTAGAGTTTCTAGGTCTTCTGCTCTAGCCTCTAAAGCAACAGGATTCCCTATTGCAAAAATAGCTGCTAAATTAGCTGTTGGTTTTACATTAAATGAATTAACAAACGACATTACAAGTGTTGAATTTGATTGCTGCGGGGTTGAATGTATCACTGAACTAAGAAGACTGGGACGAAAAACTTTAATGCTTAATTACAATCCTGAAACTGTATCAACAGACTATGACATGTGCGACAGATTATACTTTGATGAAATATCATTTGAGATAGTAATGGATATTTATGAATTTGAACACCCAGAAGGTGTAATTTTAAGTATGGGGGGTCAACTTCCAAATAATATAGCCATGAGCTTGCATGCAGTTCGCTTGAGCAAAGAACATCCTGTAGTAGTTAGCAAATTTATTTTGGAAGCTAAGGAAATAGATGTTGATGCTGTTGCGTGTAATGGAGTAGTAATGGCAATTGCAGTATCTGAACATATTGAAAACGCCGGAGTTCATTCTGGAGATGCAACACTAGTTACTCCACCAAGAGATTTGACTGATAAGACACTTTCTAAAATAAAAGAAATTACAAAAAAAATTGCTCATGCTCTTTTCGTATCTGGTCCGTTCAATATGCAATTAATAGCTAAGGATGACGAATTGAAAGTAATAGAGTGTAATCTGAGAGTATCAAGATCGTTTCCATTTGTTTCTAAAAGTTTGAATTATAATTTGATAGCAATGGCGACTCGTGTTATAATTGGTGAAGTGGTAGAGCCGATTGATATGATGAAAGATATAAATAAAGTTGCTGTAAAAGTTCCTCAATTTTCATTCTCTAGATTAGCTGGAGCTGATATGGTTCTTGGTGTCGAAATGTCATCAACTGGTGAGGTTGCATGTTTTGGAGAAAATCGTTACGAAGCATATCTAAAAGCAATGATGAGCACTGGTTTTAAA
>CrogCAD
GCTCTTCCGATCTCGGCAAAGGAACTTGGTTACCCTGTGCTTGCACGGGCCGCATATGCTTTGGGAGGTCTGGGATCCGGATTCGCCAATAATGAGGAGGAACTGCGAAAGTTGACTCCATCCTCTTTTGCTCATTCTTCTCAAGTCATTCTGGACAAGTCCTTGAAAGGATGGAAGGAAATAGAATATGAAGTCGTTCGAGATGCCTACGATAATTGCATAACGGTGTGTAATATGGAGAATTTGGATCCCTTGGGCATTCATACTGGATAATCCATTGTGGTTGCTCCGAGTCAAACACTCACGGATAGAGAATACAACTTCCTTCGAACAACGGCTATTAAAGTCATTCGACACTTGCGCTCTTCCGATCTGGGGGAACATCCTACTCAAGCTCTCCTTGATCTCTTTACGATCCGTAATGAAATCGGAACCATTAAGGGTTTGACAATAACAATGATCGGTGATTTGAAGCACGGACGAACCGTTCACTCCTTGGCCCGAATCCTAACGCTCTACTCCGGCGTGACCCTCCATTACTGCTCCCCACTCAATCTAAGAATGCCCCAAGAGATTCGAGACTTTGTGTCCTCACACGGGATCATACAAAAGGACTTCAACACCATGGAGGAGGCCATTGTGGACACAGACGTCCTCTACGTCACACGCATACAAAAGGAACGCTTCCAGAATGAGGCGGACTATCAAAAGGCCTGTGAGAACTACTTGGTCTGCCCAAAGAGCATGAGTCACGCCAAGGAAAAAA
>TcalCAD
GACGTGGAGTTCTCCACTCAGCCTCACACCATGGTCATCGGGTCGGGGGTGTATCGCATTGGCAGTTCGGTCGAGTTCGATTGGTGCGCCGTCGGTTGTATTCGTGAACTCCGGAGACTGGGCAAGAAAACCATCATGGTCAATTACAATCCTGAAACCGTGAGCACCGACTACGATATGTGCGATCGTCTCTACTTTGACGAGATCTCGTTCGAGGTGGTTATGGACATTTATCAGTTGGAACATCCAGAAGGCGTGATCCTGAGTGTGGGCGGCCAATTGCCCAATAACATTGCCATGAGTCTCTACCGGCAGAAAGTGAACGTGTTGGGAACCTCTCCGGAGAGCATCGATAACGCTGAGAATCGCTACAAGTTTTCTCGATTGTTGGATACCATCGAAATCAAGCAACCCAGGTGGAAGGAGCTCAAAGACTTCCACTCTGCTCGAGATTTCTGCCAGCAAGTAGGATTTCCGTGCCTGGTTCGGCCCTCCTATGTCCTGAGCGGTGCCGCCATGAACGTGGCTCATAATGTTCAGGATCTGGAGACCTATCTGAACGAAGCTACGGCGGTCAGGCTCAGTAAAGAACACCCCGTTGTTATTAGCAAGTTTATCACGGATGCCAAGGAGATTGATGTGGATGCAGTGGCGCGCAAGGGCGAGATTATCTGCATGGCTGTGTCCGAACATGTGGAAAATGCGGGTGTTCATTCCGGGGACGCCACTCTTGTCACCCCAAAAATCAAGGACATCACTTACAAGATTGCTCAAGCCTTGTTCGTGTCCGGTCCCTTTAATATGCAACTCATTGCCAAGGACAACGAGCTCAAGGTCATTGAGTGTAATCTCCGGGTGTCTCGATCATTTCCCTTTGTCTCCAAGACCTTAGGCTATGACTTCATCGCCACAGCCACCAATGTGATTGTGGGCAATACCCCGGAACCAATTGACGTGCTCCACGGAATCGGAAAGGTTGGGGTGAAAGTCCCTCAATTCTCGTTCTCTCGCTTGGCGGGTGCAGATGTGACTCTGGGCGTGGAAATGTCTTCCACCGGGGAAGTAGCTTGCTTTGGAGAGGGTCGCTTTGAGGCCTATTTGAAGGCCATGATGAGTACCGGCTTCAAAATCCCGCAAAGCAATATTTTACTCTCTGTCGGATCGTACAAGCACAAAGTGGAAATCCTGCCTAGCATCCGATTGCTACATGAATTGGACTACAAGCTTTATGGTAGCTTGGGCACATCGGATTACTTTCGAGAGCACGGTATACCCGTTGAACCGATCGAATGGATGTACGAAAACTTGGGCGATGACATCAAAATCAACTCCATGGCCGGTCAAATGGTCAGTATGGCAGATTACCTGAGTAACAAACACTTTGATATGGTGATCAACTTGCCGATGAGAACATGTGGAGCAGGTCGAGTCTCTTCTTTCATCCCAACGTATGGATATCGAACCCGCAGAATGGCTATTGACTACAGTGTGCCATTGATCACGGATGTGAAATGCGCCAAGCTGCTCATCGAGTCCATTGGAAAACTGAAAAAGCAATCTCCGAAACTCAAGACCCACATTGATTGCATCTCCAGTAGCCGCATCGTCCGGTTGCCAGGGCTGATCGACCCTCACGTTCATCTACGCGATCCTGGAGCCACTCACAAAGAAGATTTCGCCACGGGGACGGCAGCCGCTTTAGCCGGTGGTGTGACCATGATGCTGGTTATGCCCAACACCAGCCCTTCTATTGTGGACGCGGAGACCTTAACCATGGCTAAGGATATTGCTCGCCAAAAGGCGCACTGTGATTATGCATTGAATATCGGCGCCTCCGCTAGTAATGCCAAACTCATTGCACCCTTGGCCAAGCAAGTGGGAGCTTTAAAGATGTACCTCAATGAAACATTCACCACGCTTAGATTGGACAACATGACTGATTGGATGACCCACTTTGAACATTGGCCTTTGACCTCTCCAATTTGCGTTCATGCTGAAGGCCGTAGCACTGCGGCAGCTATTCTTTTGGCTAGCTTGTACGACCGACCTTTACATATTTGTCACGTGGCGCGGAAGGACGAGATCGAGATCATCAAGGCAGCTAAACTGAAGGGTCTGGCGATCACGTGTGAGGTGTGCCCTCATCATTTGTTCCTGACCGAAGAACATGCCAAAGCCATGGGCAATGCTGGGCAGGTTCGGCCGAACTTAGTCACCAAGGAGGATCAGAACGCCTTATGGGAAAATCTGGAGTTTATCGACTGTTTTGCCACTGACCATGCTCCACATACACTCGAAGAAAAAAACAGCGAGCAAAGTCCTCCCGGATTCCCTGGATTGGAAACAATGCTGCCTTTAATGCTGACGGCTGTCAATCTTGGCCGCATGACCTTGAACGACCTCAAGCAGAAAATGCATGACAACGCTAAAAGGATCTTCAATCTGCCCACCCAGTCCGATACTTACATCGAAGTTAACATGGACGAAGCGTGGACCATTCCCGAGGAAACGACCTTCAGTAAAGCCAAGTGGACCCCCTTCGCGGGGATGCCCGTCATTGGACGTCTCAAACGAGTGGTCTTGCGTGGCAAGCTGGCTTTTGTCGATGGCCAAGTTCTAATTGATCCAGGATTTGGCGAAGATGTCCGCACTTGGAAGCAAAAGCTAACCACCTTGACGGCTCTAGCCAAGGATCCAGTTGGACCCAGATCAAACTCGTCTTTGACCAACACTTCAATCAAAAATGCGAACATGGCGCCCATCGTGGAGACTAAACCATCCCCTCGCCCAAGTCCACAAACCTTGCAAAAGAAGCTCTCGATCCCCGTTGGGATTCCCATGATTCGAACTCATCACGACCTTCAGAATCGGCACGTCCTGGAATCGACCATGTTTGACAAGGACACGCTATATTCGATCTTCAATCTGGCAGAGACGTTTCGATCGTGTGTGGCCTTGGACCAATCGATTGATCACATTCTCAAGGGCAAGGTCATGGCCTCCATGTTCTACGAGGCCAGTACCAGGACCTCGTTGAGCTTTTCAGCGGCCATGCAGCGTCTGGGCGGACGGGTTATCCAGATGGATGTAAGCACATCATCCGTGAAGAAGGGTGAATCGCTGGAGGATTCCGTGCAAGTCATGGCCGGTTATAGCGATGTCGTGGTCATTCGACACCCCGAGCCTGGCGCGGTGGATCGAGCCGCCAAAGTGTGCCTAAAGCCCGTGATCAATGCGGGCGACGGTGTGGGCGAGCATCCAACTCAAGCTCTACTAGACGTGTTCACCATTCGCTCAGAGATTGGCACGGTCAAGAACCTCACCGTGACCATGATCGGCGACTTGAAACATGGTCGCACTGTCCACTCTCTGGCCAGAATTTTGACACTCTACGAAGGAGTTCAACTTCGATATGTGTCACCCAAGGGTCTTGGCATGCCCAAGAACGTCCGAGACTACGTCCAAGCGGCTGGGGTGCCGCAAACCGATTTCCCATCATTGGAGAAAGCCATTCAAGACACGGACGTCTTGTACGTGACTAGGATTCAAAAGGAGCGATTCGAATCCGAGTCGGAATATGAGATTGCCTGTCAAAACTACATTGTCAATGACAAGACTATGCATCATGCCAAGGAGAAGATGGCCGTTCTTCACCCTTTGCCTCGGGTTTTTGAGATCTCGCCCGAGTTCGATAATGATACCCGAGCCGCTTACTTCCGACAGGCTGAGAATGGATTATACGTGAGGATGGCTCTATTGGCCATGGTTCTGGGGAAATGCTAA
>CsinCAD
nnGACTACTCATGACATGGAGTTCAACTCTTTCGAACATGTTATGGTCATCGGGTCTGGAGTCTACAGGATTGGAAGCTCTGTGGAATTTGACTGGTGTGCGGTCAGATACATCCAGGAGCTCAGAAGACTTGGCTACAAGACCATCATGGTCAACTACAACCCTGAGACTGTCTCTACTGACTATGACATGTGTGACAGACTTTACTTTGATGAGATTACCTATGAAGTGGTGATGGACATCTATGAGATGGAGAGTCCTTATGGAGTCATCCCCAGCATGGGTGGCCAGCTTCCAAACAACATTGCCATGGACCTCTACAGAAGCAAGGTTAAAGTTCTGGGAACTTCTCCAGAGAGTATTGACAATGCAGAGAACAGGTTTnnnTTTTCAAGAATGCTGGACAGGATTGGAGTGAAGCAGCCAAGATGGAAGGAGCTGACAAGTATGGACACAGCCAAGCAGTTCTGTAATGAAGTTGGG
>AfosCAD
GCCAATTGGCCAAAGAGTGCGCCGTTGTGTGTGCATGCTGAAGGAAGAACCACAGCTGCTATAATCCTGCTTGCCAACCTACACGACCGTCCTGTGCACATTTGCCACGTGGCGCGCCGCGAAGAGATTGAGATTATCAAGGCCGCAAAGCTCAAAGGCATCCCTGTGACCTGTGAAGTGGCCCCACACCATCTCTTCCTCACGGAGGATGACAAAATCAGCCTCGGGGCCAAGAAGAGCGAGGTGCGCCCCGTGCTTGTAACCAAAGACGACCAGCAAGCTCTCTGGGACAACATGGATTATATCGACAGCTTTGCGACTGACCACGCTCCGCACTTGATCGCTGAAAAGTTGAGCGACAAAGCGCCCCCCGGTTTCCCGGGTCTTGAGACCATGCTACCGCTCATGCTCACCGCGGTGAATGACGGACGGCTCACACTTGAAGATCTCGAGGATAAGATGTATCATAATCCGCGGAGGATATTCAACCTCCCAGAACAGCCGGACACGTACATCGAAGTTGACATGGACAAGTCATGGATCATCCCAGAGAAGACCCAATTCAGCAAGAGCTACACCGACGTAGTAGTGTTGCGGCACCCTGTGCCGGGCGCAGTCTCGCGGGCAGCACAGTTCTGCAAGCGGCCGGTTATCAATGCCGGCGACGGGGTCGGCGAACATCCTACACAGGCCCTACTTGATGTATACACAATCAGAGAAGAGATTGGTACAGTGAATGGACTAACAATAACCATGGTTGGAGATCTACTGAATGGAAGGACTGTACACTCATTGGCAAAGCTACTGACAATGTACAATGTCAGAATCAGATATGTGTCGCCAAGAAACCTCCAGATGCCAGATGATGTGAAACAGTATGTGGCCAAGAAAGGAATTCAGCAGGATGAGTTTGAGAGTCTGGAAGATGCCCTGCCTGAAACTGATGTCCTCTACATGACCAGGATCCAGAAGGAGAGATTCCAGTCACAAGCTGAGTACAAGACCTCCATAGGTCAATACGTCCTCAATCCGCACCTGATGACCAAGGCCAAGAAGCGGATGGCTGTTCTTCATCCTCTC
>EaffCAD
ATGTGTTTACATCCTAAAGATGCCTGGACAGGGGGAACGAAAAAAGCAACTCTTATTTTGGAGGATGGAACCAAATTTGTGGGAACGAGCTTTGGAAGTGAGACTAGTATTGCAGGAGAAATAGTGTTCCAGACTGGTATGGTGGGGTACCCGGAGTCCTTGACTGATCCGTCTTACCGGAGACAACTCCTCGTTCTAACCTACCCTCTCATAGGAAACTATGGCGTGGACGGAGAAGCTTTAGAGAAATGGGCAGAATCCTACAGAATATGGGCAGGAGCACTGATTGTTGGAGAGTTATGTACTTCTCCGTCCCACTGGAACTCAGGTCGAGACCTGGACTCCTGGTTGAAAGAGGAGGGAATCCCTGGACTCCAGGGTATAGATACAAGAGCACTAACTAAGATAATTCGAGAGAAAGGAACTATGCTGGGAAAGATAATAGTTGAAGGAGACAAGGAAGAAACCTTCCCGTTCTATAATCCCAACTCCATGAACCTCGTCGAAGAAGTCTCAACCAAGGTTAAAAAAACCTATAATCCTAACGGAAGTCCTAGGATCTGTATGGTCGACTGTGGGCTCAAACAGAACCAGTTGCGTTGTTTAATGAAGCGCGGAGCACGTGTTGATGTTGTCCCATGGGACTCCAAGCTAGACCCGGAGCAATACGACGCACTCTTCCTTTCAAACGGTCCTGGTGATCCACAGGTTTGTAAGAATACAGTTGACGAGATAAGACGAGTTATCTCCCTGCCCAACCCGAAACCAGTTTTTGGAATTTGTCTTGGACATCAACTTCTCTCCGTTGCGGCCGGCTGCAGTACATACAAGCTCAAGTATGGTAATAGAGGGCACAATCAGCCCTGCAGGCTCGAGGGTACTCAAAGGTGTTATATGACCTCACAGAACCATGGGTTTGCGGTCAGCACAGAGCAGATACCTCAAGGCTGGAGCAAACTCTTTACAAATGAGAATGATGGATCAAATGAAGGGATAGTTCATCAAACGAAACCGTTCTTCTCTGTACAATTTCACCCGGAGCACACTGCTGGACCTGAGGATTTAGAAAGCTTGTTCGACGTGTTTATTAATATGGCAACCAAGAAATCTGAGGTGAACGTGAAGCAAGCCATCATGGAGACACTGAAGATCCAACCGGTCAGCGTGGAGGAGATTGTCAGACCAAGAAAGGTTCTGATTCTTGGGTCTGGAGGACTATCTATTGGGCAAGCCGGAGAATTCGACTATTCTGGGACTCAAGCAATCAAGGCATTAAAAGAAGAAGGGATTGATACCATTGTAATTAATCCCAATATTGCTACTGTACAGACTAGTAAGGGCCTAGCCAACAAGTGCTATCTTCTCCCAGTCACTCCTGAGTTCGTAGAACAGGTTATAAAAGCAGAAAGACCGGACGGTATTCTTCTAACATTCGGTGGTCAGACTGCACTCAATTGTGGCGTTGTCATGAACAAGGCCGGAACCTTTGAGAAGTATGGAGTAAAGATATTGGGAACTCCCATCAAATCTATCATAGAGTCGGAGGATCGAAAACTTTTTGCGGAGAAGATCGCAGAGATCGGAGAACAGGTTGCTCCTAGTATGATTGTAGAGAACATAGAAGAAGCTCTCCAAGCAGCTGAGAAGCTGGGGTATCCTGTACTCGCTAGAGCTGCTTATGCGCTGGGAGGACTTGGATCAGGGTTTGCAGAGAACCCTACTGAGCTGAAGAACCTGGCCAAAACATCGTTCGCTCACTCCACACAGGTCATCATCGACAAGAGCTTGAAGGGCTGGAAGGAGGTCGAGTATGAGGTGGTCAGGGATGCCTACGACAACTGTATCACGGTTTGCAACATGGAGAACTTGGATCCTTTAGGGATTCATACTGGAGAGAGTATAGTGGTCGCTCCCAGTCAAACACTTACTAATAGTGAATATAACAAGCTGAGAACTACGGCTATCAGCGTTATTAGACATCTGGGAGTTGTTGGAGAATGCAACATTCAGTATGCATTGGATCCAGAATCCGAGAAATATTACATAATTGAGGTGAATGCTAGATTATCTCGTAGCTCAGCATTGGCTAGCAAAGCGACAGGATTTCCCTTAGCTTACATTGCCGCCAAGTTGGCTTTGGGGACTGCCCTTCCAGATCTCAAGAATACTGTCACAGGTGTGACAACAGCATGCTTTGAACCAAGTTTGGATTACTGTGTTGTTAAAATTCCCAGGTGGGACTTGAGTAAGTTCAGTCAAGTGAGTACTAAGATTGGGAGCAGTATGAAAAGTGTAGGAGAAGTCATGGGAATCGGCCGGAAGTTCGAGGAAGCGTTCCAGAAAGCTCTTCGAATGGTTGACGAGTCAGTTACTGGATTCGATCCAACACGGAACAAGGTCATCGAGAACGAACTGAGTGAGCCGACAGATAAGCGAATATTTGTGGTGGCTGCTGCCTTGAAGCAAGGATATACTGTTGAGAAACTATACGAACTTACTAAGATTGATCCTTGGTTTCTAAACAAGATGAAGAACATAATAAACTGCTACAACACTCTAGAAAAGAGCAGTGTAACTGTATCTGAGAAGGATATGTTGACCGCTAAACAGCTTGGATTCTGTGACCTGCAGATCGCCCAGCTAGTCGGCAGCACTGATACAGCTATTAGAGCTCTGCGGATAGATATGGGTATAATGCCCTGGGTCAAGCAGATAGATACTGTGGCGGCTGAATGGCCGGCTACGACCAACTATCTTTATCTGACCTACAACGGGTCAACTCATGATATAGAGTTTAACGTTGAGGAGCATATTATGGTTCTTGGATCCGGAGTTTACAGGATTGGAAGCTCGGTTGAGTTTGATTGGTGTGCAGTCAGATCTATTCAGGAGTTGAGAAGGCTGGGAAAGAAAACGATTATGCTGAATTATAATCCTGAAACTGTCTCTACTGATTATGATATGTGTAGCAGATTGTATTTTGATGAAATATCTTTTGAAGTTGTGATGGATGTTTATCAGCTTGAAACCCCGGAGGGAGTGATATTGAGTATGGGCGGTCAGCTTCCTAACAACATTGCCATGGATTTATACAGGAGCAATGTGAAGGTTCTAGGAACTTCTCCTGAAAGTATTGATAACGCTGAGAATAGGTTCAAGTTCTCCAGGATGTTGGACAGGATTGGAATAAAGCAACCCAAGTGGAAGGAGTTGACAAATCTTGAGTCTGCAAAGGAGTTCTGCGATGAGGTTGGATATCCTTGCCTTGTCCGGCCCTCCTATGTCCTTAGCGGTGCTGCCATGAACGTAGCGGACTGTCACCAGGACTTAGAGCGTTACTTGAAGCAGGCCAGTGATGTCAGTAAAGAGCACCCCGTTGTCATCTCCAAGTTTATCCTGGATGCTAAAGAGATTGATGTAGATGCTGTTGCTTGTGATGGAGAGGTTATCTGTATGGCAGTATCAGAGCATGTGGAAAATGCCGGAGTTCATTCAGGAGACGCAACCCTTGTGACCCCACCAGGAGATGTCAACTCTGAGACGCTAGCCCAGATTAAGCAGATCACCAGCGCTATTGCAAAAGCTCTTGTTGTTTCCGGACCTTTCAACATGCAACTCATTGCAAAGGAGAACAAGCTGAAGGTCATCGAGTGCAATCTTAGGGTGTCAAGATCCTTTCCATTTGTGTCTAAAACTCTGGGGCATGATTTTATTGCAACTGCTACACAAATTATCATTGGTCAGAGAGTAGAACCAATAGATGTTATGTTTGGTGAGGGTAAAGTAGGAGTGAAAGTTCCAGTTTTCTCCTTTTCTCGTCTCTCTGGAGCTGACATAAAGCTTGGAGTTGAAATGTCGTCTACCGGTGAGGTTGCCTGCTTTGGCGAGGACAGGTATGAGGCGTACCTGAAGGCTATGATTGGGACTGGGTTCACAATGCCCAAGAAGACAATTCTACTGTCTGTTGGAAGTTACAAACACAAGGTTGAAATGATGGCTAGTGTTGAAGCCCTTCATGAGATGGGGTATAAACTCTACGGAAGTTCTGGAACTAGTGACTACTATAGAGAACACGGAGTTCCTGTTGAAACAGTTGAATGGCTTTTTGAATCTATTGGCGATGAAACAGACATTGACAAAATGGCAGGTCAAATGGTTAGCATGGCTGACTATCTCTCAAACAAGCACTTTGATCTGGTCATTAATCTACCCATGAGGAATACTGGAGCCAGGAGAGTTTCTTCCTTTGTACCAACCTATGGTTACAAGACCCGTAGGATGGCAGTTGATTATGGTGTTCCACTTATTACTGATGTTAAATGTGCCAAGTTGCTTGTGGAAGCTATTCAAAAGACTAAGGGTAAACTAACCTGCAAGTTTGTAGATTGCATCACTGCAAAAAAGATTGTTCGACTTCCAGGTCTTATTGATACTCATGTACATATGAGAGAGCCTGGAGCAACTCACAAGGAGGACTTCAGCAGTGGAACAGCTGCAGCTTTGGCTGGAGGAGTTACCATGGTCTGTGCAATGCCTAATACAATTCCACCAGTTACAGATGAGACCGTGTTTAACCTCTGCCAGAAACTAGCATCTGAGAAGGCATATTGTGATTATGCTTTGATGGTTGGAGCAACCTCAACCAACTATGCTTGTATTCCTAAACTTGCATCACAGGCATCAGGACTAAAGATGTATCTGAACAGAACATTCACTGATTTAATGATGGAATCAACAACGGACTGGTTGCATCACTTCCAGCACTGGCCACGAAATGCCCCAATCTGTGTTCATGCTGAAGGAAGAACAGTTGCTGCTGTTATCCTAATGGCATCTCTGTTTGACAGACCGCTTCATATCTGCCATGTGAGCAGCAAAGATGAAATTGAAATAGTCAAAGCAGCTAAGATTAAAGGACTTCCAATAACCTGTGAAGTCTGCCCCCACCATCTCTTCCTTACAGAACAGGAAATACATGAACTCGGAGATAACATGAGTGATGTTCGACCTAGAGTTGGTAGGCAGGAGGACCAAGAAGCTCTTTGGGAGAACATGGATTATATTGATAGTATTGTGACGGATCATGCTCCTCATACACTGGAAGAGAAGAAGAGTTCTGTAGATAGTCCAGGATTCTCAGGACTAGAGACCATGCTTCCTCTCATGCTAACAGCTGTGAATGAAGGAAAAATCACCTTACAGGAACTAGAGGAAAAGATGTATCACAGTCCCAGAAGGATTTTTGGACTTCCAGAGCAGCCAGACACGTACATTGAGATAGATATGGACCATGAGTGGACTATTCCCGACAAATTGACTCATAGTAAGGCAGGTTGGACTCCATTTGCTGGAAGAAAGGTAAAAGGTATTGTGCGCCGAGTAATTCTTAGAGGGGAAGTAGCCTTTGTTGACGGGAAAGTTTTAGTTGAACCAGGTTATGGACAGGACGTGAAGACATGGAGCTCGACTAACCAAGTTCAGTTCAAAACCCTGCCAGCTGTGAAAAAGAGCTCGCTGATGGATGCTGAGATTGCACCCAACAGAATTAGAGCAGAAGGCGAAAGACATGAATCTGACATAACCTGTGAGCGCCAAAGAAAGGAGAGTGGGCACCAAGGAATTCGATCGACATCTCCCATCTTTGATGGACTTGAGCATCCTCATTATGAACCCTACAAAAGATATCATGGCTCTCCAACCAAAACTGACCGGCCTGACAAAGCTGAGCCAGAAATGCTCCCCTCAAACTTTCTCATTCCAATTGGCCTTCCAATTCAAGAGAGTAGCCTTAGCCTGGCCGGTAAGCACATCATTAAGGCCGGTATGTTCAAGAAGGAACAGCTTAATGCCATCTTTGACCTGGCCTTCACCTTCCATACCTGCGTTGTTAACGAGAGGCCGATAGATCACATCCTCAAGGGTAAAGTGATGGCGAGTGTGTTTTATGAGGTGAGTACAAGGACAGCATGTAGTTTCTCTGCTGCTATGCAGAGGCTGGGAGGAAAAGTTATCTATTCTGATGAGACCTCGTCCTCCAGCAAGAAAGGAGAGACTATTGAGGACAGTGTCCAGGTTCTGTCAAGCTACACTGATGTTGTCATAATGAGACATCCAGCTACAGGAACTGTAGAACGTGTCTCTCACGTGTGTAAGCGTCCTGTGATCAATGCTGGAGATGGAGTAGGGGAACACCCAACCCAGGCTCTACTTGATGTTTACACTATCAGAGAGGAAATCGGAACTGTGAACGGTCTGACGATCACTATGGTCGGAGATCTCAAGCATGGTAGGACTGTTCATTCACTGGCCAAGGTTCTCACCAAGTACAACGTTTCACTCAGGTACGTGTCTCCCGCACACCTGAAAATGCCTGAAGACGTTCAGCAGTTTGTCAAGAGCCAGGGAATTCAACAGGTTGAGTACACCGATATGGATGAAGCCATAGCAGACGCTGATGTACTGTACATGACAAGGATTCAAAAGGAGAGGTTCGAGTGTACAAAGGATTACGAAGACGCCCTGGGACAATTTGTCCTCACGCCTGCGCACATGACAAAGGCTAAAAAGAAGATGGCCGTTCTTCATCCTTTGCCGCGAAACTTTGAGTTAAGCCCAGAAGTTGACATAGATCCAAGAGCAGCTTACTTCAGGCAAGCTGAGAACGGAATGTATGTCAGAATGGCCCTGCTTGCCATGGTTCTCGGAAAATGTTGA
>MedaCAD	gi|157813281|gb|EU020445.1| Mesocyclops edax clone Meso267f2 putative rudimentary protein mRNA
CTCCGGTTCTCAGGCCTTGAAAGCKTTGAAGGAGGAAGGCATCACGACGGTCCTTATTAACCCAAACATCGCTACTGTTCAGACAACCGTTGGAATGGCMGACAAGATCTACTCGCTCCCGATCAATCCGGAATACGTTGAGCAGGTGATTGAATCTGAGCGACCGGACGGTGTCTTRTTGTCCTTCGGAGGCCAAACAGGCCTCAACTGCGGCGTCGAGCTCGAGCGGAAGGGAGTTTTCCGGAAGTTCGGCGTTCGAATCCTCGGTACACCGGTCCAGTCGATCATCGACTCGGAGGATCGAAAAATTTTCGCCGAAAGAGTCGCAGAAATMGGAGAGGAAGTGGCGCCGTCCGTCATMGTTGAAAACATGGAGGACGCACTCAGATCATCGGAGCATCTCGGATATCCTGTTCTCGTCCGTGCCGCTTTTGCCCTCGGCGGACTTGGATCCGGCTTTGCCGATGATCCYGACGAGCTTCGCGCCTTGGCCAARAAGGCTTTTGCCCATTCCTCTCAGGTCATCATCGACAAGTCGCTCAAGGGATGGAAGGAGATTGAGTACGAGGTCGTGCGAGACAGATTCGACAATTGCATCACG
>LcypCAD
TCCGGCTCTCAATGCATTAAGGCGCTCAAGGAAGAGAACATCGAAACGATTCTCATTAACCCGAACATCGCGACCGTGCAAACCATGGATAACTTTGCGGACCACGTTTATTTCTTGCCCGTCACACCCGAACGCGTGCTTGAGGTTATTGAGAAGGAAAGACCCGATTCCATCATCGTCACTTTTGGTGGTCAAACAGCTTTGAACGTCGGTGTCGCTCTTCACGATTCCGGAAAGCTGAAGGAGCACAACGTGCGCGTGCTTGGAACCCAAAAGCAGATCGACACGGTGGCGGCGGAGTGGCCGGCCGCCACCAACTACCTGTACCTGACCTACAATGGCGGCGAACACGACGTGGACTTCGAGCCCCTGTCGCACATCATGGTGATCGGATCCGGCGTCTACCGCATCGGCAGCTCGGTCGAGTTCGACTGGTGCGCGGTGAGCTGCATCAAGGAGCTGCGCCGCCTCGGACGCAAAACCATCATGCTGAACTACAACCCGGAGACGGTCAGCACCGACTACGACATGTGCGACCGCCTCTACTTCGACCAGATCTGCTTCGAGACGGTGATGGACATCTACGAGCTGGAGGGCCCGGAGGGCGTGATCCTGAGCATGGGCGGCCAGCTGCCGAACAACATCGCGTTGAGCCTTTACCTGCAGCACGTCCGCGTCCTTGGAACGCTGCCCGATATGATTGACAGCGCCGAGAACCGCTTCAAGTTCTCACGCCTTCTGGACAACTTGAAGGTGATGCAGCCCCGCTGGAAGGAGCTGCAGGACCTGCAGTCGGCCAAGGCCTTCTGCCAGCACGTGGGCTACCCCTGCCTGGTGCGGCCGTCATACGTGCTCAGCGGCGCCGCCATGAACGTGGCGCACAACGAGAAGGACCTGGAGCACTACCTGAGCGCCGCCGAGGCTGTGCACCTCAGCAACGAGCATCCGGTGGTCATCAGCAAGTTCATCATGGACGCCAAGGAGATCGACGTGGATGCGGTGGCCTGCGACGGCGTCATCTACTGCATGGCCGTATCGGAGCACGTGGAGAACGCCGGCGTGCACTCCGGCGACGCGACGCTGGTCACACCACCCTTCGACCTGAACGAGGAGACGCTGGACAAGATCGAGCAGATCACGCGCAAGATCGCCAAGGGGCTGCACGTCAGGGGCCCCTTCAACATGCAGCTCATCGCCAAGGACAACCAGCTGAAGGTGATCGAGTGCAACGTGCGCGTCTCACGCTCCTTCCCCTTCGTGTCCAAGACGCTGGACTTCGACTTCATCGCCATAGCCACGCAGGTCATCGTGGGCGGAGAGCTGCCCAAGCCGGTCGGCATGCTCAGGGGCAACGGCACCAAGATCGGCGTCAAGGTGCCGCAGTTCTCCTTTTCACGTCTTGCCGGCGCAGACGCCACCCTCGGCGTGGAGATGTCGTCCACAGGCGAGGTGGCCTGCTTCGGCAAGCACCCCGAGGAGGCCTATCTCAAGGCCATCATGAGCACCGGCTTTATCATCCCCAAGGACACGATCTTGCTGTCCGTGGGCAGCTACAAGCACAAGCGCGAGATGCTAGACAGCGTCCGGCTCCTTAGCCAGATGGGCTACCAGCTGTACGGCAGCATGGGCACGTCTGACTACTACCTCGAGCACGGCATCCAGGTGCAGGGCGTGGACTGGATGTTCGGCGACGTCGGCGCAGATGGCCCCGACATCAGGCCCATGGCCGACCAGATGGTCAGCATGTCGGACTTCCTGAGCAGCGGCCGCTTCGATCTGGTCATCAACCTGCCCATGAGGACCGGTGGCGCCCGCCGGGTGTCCTCCTTCGGCCTGCCCACCAATGGCTA
>AverCAD	gi|262306416|gb|GQ888228.1| Acanthocyclops vernalis voucher A369COPE pyrimidine biosynthesis mRNA
TCTGGTTCTCAGGCTCTGAAGGCTCTCAAGGAGGAGGGCATCGCCACCATTCTCATCAATCCYAACATTGCCACYGTYCAGACGACYGTTGGCATGGCYGACAAAATCTACTCGCTCCCKATYAATCCTGAATATGTYGAACAGGTKYTGGAGTCCGAACGTCCCGACGGCGTKCTTCTCACCTTYGGYGGYCAGACCGCTCTCAACTGCGGCGTCGAACTCGAGCGCAGAGGAGTCTTCCGGAAATACAARGTCCGGATTTTGGGCACRCCCGTGCAGTCGATCATYGACTCKGAAGATCGGAAGATTTTCGCGGAACGCGTCGCGGAAATCGGAGAAGAAGTCGCGCCATCRGAAATTGTCGATAACATGGAAGATGCGCTCAGGTCTTCTGAGCGTTTGGGTTACCCYGTCTTGGTGCGAGCAGCTTTTGCCCTTGGTGGACTCGGCTCCGGATTTGCGGACAACGCMGACGAATTGAGAGCTTTGGCCAAGAAAGCTTTCGCCCACTCGTCCCAAGTCATCATCGACAAGTCCCTYAAAGGCTGGAAAGAGATMGAATAYGAAGTYGTCAGGGACAGATTCGACAATTGTATTACG

>LsalCHC
ATGTCGTCCTCTGGAGCGAGCAATGCCCTGCTCCCCATCAAATTCCAGGAGCATTTGCAGTTGACGAATGTGGGCATTAACTCTAGCAATGTGACGTTCGCGTCCCTCACGATGGAGTCTGACAAGTACATCTGCGTGAGGGAAAAGGTGGGGGACACGAATCAAGTGGTGATAATCGACATGGCGGATCCCTCCAATGCAGATTCCGCCATAATGAATCCTGCTTCCAAAGTGATAGCGCTCAAGGCTCAGAAGACGCTTCAAATCTTTAACATCGAGATGAAGTCTAAGATGAAGGCGCACATAATGCAGGATGACGTCGTGTTTTGGAAGTGGATCAACCTCAACACGATCGCTCTGGTGACGGAGACGACGGTGTACCATTGGAGCGTGGAAGGAGACTCGCAGCCCCAAAAGGTCTTTGACCGCCTTTCTTCTCTCCAAGGCTGTCAAATCATCAACTACCGAACGGATGCAGCTCAGAATTGGCTTCTTCTCATTGGCATAACCGCACAGATGAATCGTGTTGTGGGGAATATGCAACTCTATTCAGAAGAAAGAAAAGTGAGCCAGCCCATTGAGGGCCACGCTGCGTCCTTCATTCAGTTCAGAATGGAAGGGAATCCAGCGGATTCCACTTTGTTCTGTTTTGCTGTACGTGGAGCACAGGGGGGAAAGTTGCACATCATCGAAGTTGGAAACTCACCTTCCGGAAATCAATCCTTTCAAAAAAAAGCCGTCGATGTTTTT
>CrogCHC
ATGAGCTCCGCCGGAGGCGCAAACAGCGCCCTACTGCCCATCAAGTTCCAGGAGCATCTTCAGTTGACGAATGTGGGCATCAATCCGAATAATGTCACGTTTGCCTCCCTCACGATGGAGTCGGATAAGTACATATGTGTTCGTGAGAAGGTGGGTGAGACGAATCAGGTGGTGATCATCGACATGGCGGACCCCTCCAACCCCACCCGTCGCCCCATCACGGCAGACTCCGCCATCATGAACCCTGCCTCCAAGGTGATCGCCTTGAAGGCCCAGAAGACCCTTCAGATCTTCAACATCGAGATGAAGTCCAAGATGAAGGCGCACGTGATGCAGGACGACGTCGTCTTTTGGAAATGGATCAATTTGAACACGATCGCCCTCGTGACGGAGTCTGCCGTCTTTCATTGGAGCGTGGAGGGGGATTCCCTTCCCGTCAAGGTCTTTGACCGCCTCACCTCCCTGGCCAACTGTCAAATCATCAATTACCGCACGGACGCCGCTCAGAACTGGCTGCTCCTCATCGGGATCACGGCTCAGATGAACCGCGTGGTGGGCAACATGCAGCTCTACTCCATGGAGCGGAAGGTGAGCCAGCCCATCGAGGGCCATGCCGCCTCCTTCATTCCCTTTCGCCTGGAAGGAAACCCCGCGGACTCGAATCTCTTTTGCTTTGCCGTCCGAGGAGCACAGGGAGGGAAGCTCCACATCATCGAAGTGGGGAGCGCACCTTCTGGGAACAAGGCCTTTCAAAAGAAGGCCATGGACGTCTTCTTCCCACCAGAGGCACAGAATGACTTCCCCGTTGCCATGCAGGTGAGCGAGAAGCATGGTGTGGTCTATCTTATCACCAAGTATGGCTACGTCCACCTCTACGACATTGAGAGTGGCTTTTGCTTTTACATGAACCGCATCAGTGCGGAAACCATTTTCGTGACGGCACCCCACGAGCCCACGCACGGCATCATCGGCGTCAACCGGAAGGGACAGGTCCTTTCAGTCTCTGTGGACGAGGAAAACGTCGTTAACTACATCACCAACAACATGAACAACCCTGATGTGGCCCTACGATTCGCCGTAAGGAATAACCTGGGAGGAGGAGACGATCTACTCATCAATAAATTCAACTCACTCTTCTCCAGTGGACAATACTCAGAGGCCGCCAAGATCGCCGCTAATGCTCCTCAGGGCAGCCTGCGTACCCCTCAGACCATCGCCAAGTTCCAACAGGTCCAGTCTCAGCCAGGCCAGACCTCTCCACTCCTACAGTACTTTGGTATTCTTCTTGACCAGGGTCAGCTGAACAAATACGAGTCCCTGGAACTCTGCCGTCCCGTGATTCAGCAGAACCGAAAGCAGCTCATCGAGAAGTGGCTCAAAGAGGACAAATTGGAGTGTTCCGAGGAGCTGGGTGACCTCGTCAAGGCCACAGACCCCACACTGGCCCTATCTGTCTATCTACGAGCCAACGTGCCCAACAAGGTGACTATGTGCTTCGCAGAGACGGGACAGTACCAGAAAATAGTCCTCTACGCCAAAAAAGTTAACTACACCCCGGACTACATATTCATCCTACGCAACATCATGCGGACCAACCCCGACCAAGGGGCACAATTCGCTCAAATGCTCGTCGTTGACGAAGAACCCCTTGCAGAGATTGGACAAATCGTGGACGTCTTCATGGAGAAAAACATGGTCCAGCAGTGCACGGCCTTCCTCCTGGAGGCACTCAAGAACAACCGACCCTCCGAGGGACCCCTGCAAACGCGACTCTTGGAAATGAACCTCATGGCGGCTCCGCAAGTGGCAGATGCCATCATGGGAAATCACATGTTCACTTACTACGACAAAGCCCATATTGCACAGCTTTGTGAGAAGGCGGGGCTCCTTCAGCGGGCCCTGGAGCACTACACAGACCTCTACGACATCAAGCGGGCCGTCGTGCACACCAATCTACTCAAGACAGATTGGCTTGTAAACTTCTTTGGATCTCTGGGCGTGGACGACAGCCTGGAGTGCCTCAAGAGCATGCTGCAGGTCAACCTGAGGCAAAACCTACAAGTATGCGTGCAAATCGCCACCAAGTATCATGAGCAGCTCACCACCAACGCCCTCATCGACCTCTTTGAGAACTTCAAGAGCTACGAGGGTCTCTTTTATTTCCTGGGGAGCATTGTGAACTTCAGCCAGGAGCCAGAAGTCCACTTCAAGTATATTGAGGCCGCTTGCAAGACGGGGCAAATCAAGGAAGTGGAGCGGATCTGCCGGGAGAGCAACTGTTACAACCCTGAGCGCGTCAAGAACTTCCTCAAGGAAGCCAAGCTCTCAGACCAGCTGCCCCTCATCATCGTGTGCGACCGCTTCGACTTTGTCCATGATCTCGTTCTTTATCTCTACAGGAGCAACCTTCAAAAATACATTGAGATCTATGTGCAGAAAGTAAATCCCTCTCGTCTCCCTGTTGTCGTGGGTGGGCTCATGGACGTGGACTGTTCGGAGGACATCATCAAGAACCTCATTGCCGTCGTCAAGGGACAGTTCAACACGGATGAACTCGTGGAGGAAGTCGAGAAGCGGAATAGACTTAAGCTCATTCTACCATGGCTGGAGAGCAGGGTACACGAGGGATCCGAAGAGCCGGCTACACATAACGCCCTCGCAAAGATATACATCGACTCCAATAACAACCCTGAGAGATTCCTCAAGGAGAATACCTTTTATGATAGCGCCGTGGTGGGTCGCTACTGCGAGAAGCGTGATCCTCACTTAGCCTGTGTGGCTTATGAGAGAGGCGAATGCGACCGGGAGCTCATCTCTGTCTGCAACGAGAACTCCCTCTTCAAATCCCAAGCCCGCTACCTGGTTCGACGACGAGACACGGACCTCTGGACGGAAGTCCTCAGTGATGAGAATATTCACAGACGCCCCCTTATCGACCAAGTGGTCCAAACTGCCCTTGCAGAGACTACTGACCCTGACGACATCTCCGTTACGGTCAAGGCCTTCATGGCTGCTGACCTCCCTAATGAACTCATTGAGCTTCTCGAGAAAATCGTCATTGATAGCTCTACATTCAGTGATCACAGAAACCTTCAAAACCTCTTGATCCTCACGGCTATCAAGGCGGACACGAAGAAAGTAATGGAGTACATTGACAAGCTGGACAACTACGATGCCCCCGACATTGCCAACATCGCCATTCAAAACCAGCTCTACGAAGAGGCCTTTGCTATCTTTAAGAAGTTCGAGGTCAACACATCTGCTATTCAGGTCTTGATTGAAAAAGTTAAGAACTTGGATAGGGCTTACGAGTTTGCGGAACGTTGCAATGAGCCTGCCGTTTGGAGTCAGTTGGGCAAGGCCCAGTTAAAGCAAGACATGGTCAAGGAGGCCATCGACTCCTTCATCAAGGCCAACGACCCCACGGACTACATGGACGTCGTGGAAACATCCTCACGGACAAACAACTGGGAAGACCTTGTCCGATACCTTCAAATGGCACGCAAAAAGGCGAGGGATACCTATATTGAGTCCGAGCTCATCTATGCCTACGCCAAAACGAACAGACTGGCAGATTTGGAAGAGTTTATCTCATCGCCCAATCATGCAGACTTCATTAAGATTGGAGATCGATGTTTCGATGACAAAATGTATGAAGCAGCTAAATTGTTCTATAAGAACGTTTCCAACTTTGCCAAACTGGCAATCACTTTGGTTTACTTAAAGGACTACCAAGGCTCTGTGGAAAGTGCGAGAAAGGCTAATTGCACCCGAACATGGAAAGAGGTGTGTTTCGCCTGCGTGGAGAACAACGAGTTCCGCCTTGCCCAGATGTGCGGCCTTCACATAGTGGTCCATGCGGACGAGCTAGAGGACCTCATCAACTACTACCAGGACAAGGGCTACTTTGAGGAGCTCATGGCACTCCTGGAGGCCTCCCTCGGACTCGAGAGGGCACACATGGGCATGTTCACAGAGCTTGCCATACTCTATTCCAAATACAAACCTTCCAGACTCAGAGATCACCTGGAACACTTTTGGTCTCGAGTCAACATTCCAAAGGTACTTCGTGCCGCCGAGCAGGCTCACCTCTGGGCCGAGCTTGTTTTCCTATACGACAAATACGAGGAGTATGACAACGCTGTTCTCTCCATGATGGCTCATCCAACGGAGGCTTGGAAGGAGTCTCACTTCAAAGACATAATTACCAAGGTAGCCAACATTGAACTCTACTACAAGGCTATTCAGTTCTACCTGGACTACAAGCCCATGATGCTGAATGATCTCCTTATCGTCCTTGCACCACGAATGGATCACACAAGAGCCGTCGCATTTTTCACCAAGGCCAACCACCTACAGCTTGTGAAGCCCTACCTGCGCTCCGTTCAGAACCTCAACAATAAGGCCGTGAACGAGGCACTCAACGGTCTACTCATCGATGAGGAAGACTACAACAGCCTCAAGAGCTCCATAGACGCCTTCGAGAACTTTGACAACATCTCCCTGGCACAGACGCTGGAGAAGCACGAGCTCATCGAGTTCAGACGCATCGGGGCCTATCTCTACAAGGGGAACAACCGGTGGAAGCAGAGCGTGGAGCTCTGTAAAAAGGATAACCTCTTCAAGGACGCCATGGAGTATGCCGCAGAGAGCAAGAACGCCGAGGTCGCAGAGGAACTCCTCGCCTACTTCCTGGACAAAAAGGCCTACGATTGCTTCGCAGCCTGCACCTTCCAGTGCTACGATCTCCTCCACCCAGACGTTATCCTAGAGCTAGCCTGGAGACACGGAATCATGGACTTTGCCATGCCATATCTCATACAAGTCATGAGGGAATACACATCCAAAGTGGAAAGACTCTCAGAGGCGGAGGCCACACGACTTGAGGAAAAACAAGAACAGGAGTACAAGCCCGTCGTTATAGATAATCAAGCGCAGTTAATGCTAACGGGCCCCATGACTTTTAATAATCAGGGAGGCGGCGTCAATAGCGCCGGCGTGAATCCCGGTGGTGCTGTTGGGACAGGTGGGAACTTTAGTGGAGGGGGGAATTCCTTCGTTCCTCCTCCAGGAGGAATGAATGCCTCCTATCAAGGCTACAGCATGTAA
>TcalCHC
ATGACGCAAATCCTGCCCATCAAGTTTCAGGAGCATCTCCAGCTCACTAATGTGGGGATCAACGCCACCAATGTGGGCTTCAACAGCCTCACCATGGAGTCGGATAAGTTCATTTGCGTGCGAGAAAAAGTCGGCGAAACCAATCAAGTGGTCATCTTGGATATGGCCGATCCGACTAATCCCATTCGGCGACCCATTTCCGCCGATTCGGCCATCATGAACCCGGCCTCCAAGGTGATCGCTCTCAAAGCCCAAAAGACCCTACAGATCTTCAATATCGAGATGAAAAGTAAGATGAAGGCGCACGTCATGACCGATGACGTGATCTTCTGGAAGTGGATCTCGCTCAACACGATCGCCCTGGTCACGGAAACGTCCGTGTACCATTGGAGCATGGAAGGCGATTCCACCCCTCAAAAGATTTTCGATCGACACTCGAGTTTGTCCGGCTGTCAAGTCATCAACTATCGGGTCGACTCCTCCCAAAACTGGTTGCTTCTCATTGGCATTTCGGCTCAGCAAAACCGCGTGGTGGGTGCCATGCAACTCTACTCAGTCGAACGCAAGGTTAGCCAACCCATCGAAGGCCATGCGGCCGCTTTCCTCCAATTCAAGATGGAAGGCAACCCGCACGAGTCCACGTTGTTTTGCTTTGCCGTGCGCACCGCTCAGGGCGGCAAGCTCCACATCATTGAAGTGGGCACGCCCCCCACCGGCAATCAACCCTTTCAAAAGAAAGCCGTGGATGTGTTCTTTCCGCCCGAAGCCCAAAATGATTTTCCCGTCGCCATGCAGGTGAGCACCAAACATGGCGTGGTGTATCTCATCACCAAGTATGGTTACGTCCATCTGTACGACGTGGAGTCGGCCGTTTGCATCTACATGAATCGAATCAGTGCGGAAACCATTTTTGTGACGGCGCCACATGAACCAACGAACGGTATCATTGGCGTGAATCGAAAAGGCCAAGTCCTCTCTGTGAGTGTGGACGAAGATAACATTATCAACTACATCAATGGCAACCTCCAAAACCCGGACATGGCGCTCAGATTTGCCGTGCGGAACAACTTGGGAGGCGCGGATGAGTTGTTCGTACGCAAGTTCAATAGTTCGTTCAGCAATGGCAATTATTCTGAGGCTGCCAAAATCGCTGCCAATGCTCCCAAGGGAATTCTGAGGACACCCCAAACCATCAGTAAGTTCCAACAGGTTCCAACTCCGGCTGGTCAAACCTCGCCGCTTCTCCAATACTTCGGCATCCTTTTGGACCAGGGCCAATTAAACAAATTCGAGTCTTTGGAACTCTGCCGGCCTGTTCTCCAGCAAGGTCGAAAGCAGCTGCTTGAGAAATGGTTAAAAGAAGATAAATTGGAGTGCTCTGAAGAGTTGGGAGATTTGGTCAAAGCTGCGGACCCGACCTTGGCTCTGTCCGTGTATTTGCGGGCAAACGTCCCCAATAAGGTGATACAGTGCTTTGCCGAGACTGGCCAATTCCAGAAGATTGTCTTATACGCCAAAAAAGTGGGCTACACCCCGGATTATCCATTCCTTTTGCGAAATGTCATGAGAGTCAATCCCGAGCAAGGCGCTCAATTCGCCCAAATGTTGGTACAAGATGACGAGCCGTTGGCCGACATCAACCAAATTGTGGACATATTTATGGAGCAGAACATGGTACAACAATGCACCTCATTCCTGTTGGACGCGTTGAAGAACAACCGCCCCTCGGAGGGACCCTTGCAAACTCGTCTGTTGGAAATGAACCTGATGGCTGCACCTCAAGTGGCTGATGCCATCATGGGCAATCAGATGTTCACCCACTATGACCGACCTCATATTGCTTCCTTGTGTGAGAAGGCTGGTCTTTTGCAGAGAGCCTTGGAGCACCATACCGATTTGTATGATATCAAGAGAGCTGTGGTGCATACTCACTTGCTGAAACCGGATTGGTTGGTTACCTTCTTCGGAACGTTATCCGTGGAGGACTCACTCGAGTGTCTCAAGACCATGTTGAACGCGAACATCCGACAGAACCTTCAAGTTTGTGTTCAAATCGCTACCAAATACCATGAGCAACTGACCACCAACGCCTTGATCGATTTGTTTGAGAGCTTCAAGAGCTTTGAGGGTCTCTTCTACTTCTTGGGATCTATTGTGAACTTCAGTCAGGATCCCGAGGTGCACTTCAAGTACATCGAGGCTGCTTGTAAAACTGGCCAGATCAAAGAAGTGGAACGTATCTGCCGTGAAAGCAATTGCTATAACCCTGAGCGAGTCAAGAACTTTCTGAAAGAGGCCAAGCTGACCGACCAATTGCCTTTAATCATTGTTTGCGACCGATTCGACTTCGTGCACGATCTCGTGCTCTATTTATACCGAAACAACTTGCAGAAGTACATCGAGATTTACGTCCAGAAAGTCAATCCCTCCCGTTTACCTGTTGTGGTTGGAGGCTTGTTGGATGTGGATTGCTCCGAAGACATCATTAAAAACTTGATCACCGTAGTCCGAGGTCAATTCAACACCGACGAACTCGTGGAGGAAGTTGAAAAACGGAACCGACTGAAACTAATCCTTCCTTGGCTGGAGTCTCGAATTCACGAGGGTTCTGATGAGCCCGCAACACACAATGCTTTGGCTAAAATCTACATTGATTCCAACAACAATCCCGAGCGATTCCTCAAAGAGAATCCATACTACGACAGTAAAGTTGTGGGACGTTATTGTGAAAAGAGAGACCCCCATCTAGCCTGTGTGGCCTATGAGCGAGGCGAATGTGATCGTGAACTTATTGCTGTTTGCAATGAGAACTCGTTATT
>CsinCHC
CAACGCAGAGTACATGGGGGGGCCAGGAAGGCCAACAGCACCAGAACTTGGAAGGAGGTCTGCTTTGCTTGCGTGGACAATGAAGAGTTCCGTCTGGCACAGATGTGTGGGCTTCACATTGTGGTTCATGCTGATGAGTTGGAGGACTTGATCACCTACTACCAGGACAGGGGCTTCTTTGAGGAGCTGATGGCTCTCCTGGAGGCCTCCCTGGGACTGGAGAGGGCGCACATGGGCATGTTCTCCGAGCTGGCCATCCTCTACTCCCGCTACAAGCCAGACAAGCTCAAGGAGCATCTCGAGCTGTTCTGGTCCAGAGTCAACATCCCCAAGGTGCTGAGAGCAGCGGAGCAGGCGCACCTCTGGGCTGAGCTGGTCTTCCTCTACGACAAGTACGAGGAGTACGACAACGCCGTGCTGGCCATGATGGCGCACCCCACTGAGGCCTGGAGGGAGGGACACTTCAAGGATATCATAACCAAGGTTGCCAACATTGAAATGTATCACCGGGCCATCCAATTCTACCTGGACTACAAGCCCATGCTCCTCAACGACCTGCTGTTGGTGCTGGCCCCCAGGTTGGACCACACCAGGACGGTGAACTACTTCACAAAGACCAACCATCTCCAGCTGGTGAAGCCCTACCTGCGCTCCGTGCAGAACCTCAACAACAAAGTCGTAGGAGACAAGGCA
>AfosCHC
TTCAAATCTGAAGCAAGATATCTCGTGAAGCGTCGCGATATGGATCTGTGGGCCGAGGTGCTCAATGACGAAAACCAATACAGACGTCCCCTCATTGACCAAGTTGTACAGACAGCCCTCGCTGAAACACAGGATCCAGAAGACATATCTGTGACTGTGAAAGCCTTTATGGCCAGTGATCTGCCCAACGAGCTCATTGAACTACTCGAAAAGATTGTCCTGGAAAATTCGGTCTTCTCAGATCACAGGAACCTGCAGAACCTGTTGATCCTGACGGCCATCAAGGCGGACAAGACGAAGGTGATGGAGTACATCAACAGGCTCGACAACTACGACGCCCCGGACATTGCCAACATTGCCATCGGCGCTGAGTTGTACGAGGAGGCTTTTGCCATCTTCAAGAAGTTTGAGGTGAACTCTTCTGCTGTCCAAGTGTTGATTGAAAATGTGGAGAACCTTGATAGAGCTTATGAGTTTGCTGAAAGATGTAACGAGGCAGATGTTTGGTCCCAACTTGGCAAAGCTCAGCTCCAACAGAACATGGTCAAAGAAGCCATCGATTCTTACATCAAGGCTAACGATCCTCGGGCTTATCTTGACGTCGTGGCTACTGCTACCAAAACTGAGAGCTGGGAAGATTTGGTCAGATATCTGCAGATGGCCAGAAAGAAGGCGAGAGACACTTATGTCGAATCGGAACTACTCTTTGCCTACGCTAAAACTTCAAGATTTGCAGATCTAGAGGAGTTCATTTCCTCGCCGAATCACGCGGACGTGGGCAAGATCGGTGACCGTTGTTTCGACGCTGAGATGTATGAGGCAGCAAAACTGTTGTACAACAACATTTCCAACTTTGCCAAGCTCGCCATCACCCTCGTGCACCTCAAAGAATATCAGGGAGCTGTAGACAGTGCTAGAAAGGCCAACAGTACTAGAACATGGAAAGAGGTCTGCTTCGCTTGTGTGGACAATCAAGAGTTTAGGTTGGCTCAGATGTGCGGTCTACACATTGTCGTGCACGCCGATGAATTAGAGGATCTGATCACATACTATCAAGACAGAGGCTATTTCGACGAGTTGATGAGCCTGTTGGAGGCCAGCCTGGGGCTGGAGCGCGCACACATGGGCATGTTCAGCGAGCTCGCCATCCTCTACTCCAAGTACAAGCCGGACAAGTTGAAGGAGCACTTGGAGCTATTCTGGAGCAGGGTCAACATTCCAAAGGTATTACGTGCTGCCGAGCAGGCCCACCTGTGGGCGGAACTGGTTTTCCTGTACGACAAGTACGAAGAGTACGACAACGCGGCCCTCGCCATGATGGCCCACCCCACAGAGGCGTGGAGGGAGTCACACTTCAAGGATATCATTACCAAGGTTGCCAACATTGAGCTGTACTACAAGGCAATCCAGTTCTATCTGGACTTTAAACCCATGCTTCTTAATGATCTTCTATTGGTCCTGGCCCCAAGGCTAGATCATACAAGGACAGTGACATTTTTCACGAAGGCCAACCATCTACAACTTGTCAAGCCTTATCTAAGGAGTGTTCAGAACTTGAACAACAAGGCAGTTAACGAGGCACTGAACGGACTTCTTATCGATGAGGAAGATTACAATGCCCTAAAGACCAGTATTGATGCATTCGACAATTTCGACAACATTGGCCTGGCACAGAGATTGGAGAAACACGAACTTATTGAATTCCGCAGAATAGCTGCCTATCTATACAAAGGAAACAACAGATGGAGTCAAAGTGTTGCCTTGTGCAAAAAGGACAACCTGTTCAAAGACGCGATGGAGTACGCGGCAGAGTCCAAAAATGCCGAAGTCGCTGAGGATTTGTTAGCTTACTTCCTGGAACATAGAGCATACGATTGTTTTGCCGCGTGTCTGTTCCAATGCTACGATCTCCTGCACCCAGATGTTATCCTAGAGCTCGCATGGAGGCATAATATCATGGACTTTGCTATGCCATATCTTATCCAGGTGATGAGAGAGTATGTGAGCAAAGTTGACCGCCTAGAGGAAGCCGAGAACCTTCGCATTTCAGAGAAAAAGGAAACTGAATACAAGCCAGTCGTAATGGAATCGCAGCCCCAGTTGATGTTGACCGGACCAGCTGGCTTCCCAGGCGCCACGGGGACCTACAACGGGTCTGCAGCCCCGCCCACGACGGGAGCAGGAGCCACGGGGGGAGCCGGGGCAGGAGCAGGGACCTACACCATACCTGGACAAATGCCCAGCTACCAGGGATACTCAATGTAG
>EaffCHC
ATGGCGATTCTGCCGATTAAATTCCAGGAGCATCTGCAGCTGACAAATGTTGGGATTACAGCTGCCAACATTGGGTTCCAGTCCCTCACCATGGAGTCCGACAAGTTCATCTGTGTCAGGGAGAAGGTTGGAGACACCTCACAGGTTGTCATCATCGATATGTCGGATTCGTCTAACCCTATTCGGCGGCCAATATCTGCTGATTCGGCGATTATGAACCCTGTTAGCAAAGTGATTGCATTGAAAGCTCAGAAGACTCTGCAGATATTTAATATTGAGATGAAAACTAAAATCAAGTCCTTCAGTATGCAGGATGATGTGATATTCTGGAAGTGGATTAGCGAAAAGATGATCGCTCTGGTGACTGAGACTGTTGTTTACCACTGGTCAATGGATGGGGACGCACAACCTGTCAAAATGTTTGAGAGACATAGTAGTCTATCAGGGTGTCAGATAATCAATTACCGTTGTGACGCCGCAGCTAACTGGCTTCTACTCATTGGTATATCTGCCCAGCAGAATAGGGTTGTGGGAGCTATGCAACTGTACAGTGTTGAACGGAAAGTATCCCAACCTATTGAAGGACATGCAGCAGCATTTGTTCAGTTTAGAATGGAGGGAAACCAACAGGATTCGAATTTGTTCATATTTGCTGTTCGTGGCGCTGCTGGGGGCAAACTCCATATCATTGAGGTTGGAACTCCGCCTACTGGGAATACGCCCTTCCAGAAGAAAGCAGTTGATGTATTCTTTCCTCCAGAAGCTCAGAACGATTTTCCAGTTGCAATGCAGGTGTCCAAGAAGAACGCTATCGCGTATCTTATCACAAAGTACGGATATGTTCATTTATTCGACATTGAGAGCGGAGCCTGTATTTACACTAACAGAATCAGTGCGGACACTATATTTGTGACAGCTCTGCATGAACCCAGCAATGGTATTATCGGAGTCAACAGGAAGGGACAGGTATTATCCGTGAGCATGGATGAGGAGACTGTAGTCCCCTATATTCAGCAGACCAATACTATTCCAAACAACGCGGATCTTGCTCTTAGAATGGCTGTGCGTAATAATCTGGGAGGAGCTGACCAGCTGTTTGTTGCCAAGTTCAATGACCTGTTCGGACGCGGAGCGTACAGTGAAGCAGCTAAGGTCGCCGCCAACGCCCCCAAGGGGATTCTGCGTACACCTCAGACTATAGCTAAGTTTCAACAGGTGCCAACCCAGCCTGGACAGACCTCTCCCCTGCTCCAGTATTTTGGTATTCTGCTTGATCAGGGTCAGCTCAATAAATACGAGAGCCTGGAGCTGTGTAGACCCGTCCTAGCTCAGGGCAGGAAGCAACTACTAGAGAAATGGTTGAAGGAGGACAAGATGGAGTGCTCAGAGGAACTAGGCGACATGGTGAAGGCTGCAGACCCCACCCTTGCTCTCTCAGTGTATCTGCGGGCCAATGTACCAAACAAGGTTATTCAATGCTTTGCTGAGACCGGACAATTTCAGAAGATTGTACTCTACGCCAAAAAGGTTGGATACACCCCGGACTACGTGTTCCTTCTCAGGAACGTGATGAGGGTCAACCCGGATTCCGGGGCTCAATTCGCAGGAATGTTGGTTCAAGATGATGAACCCTTGGCTGAAATAACTCAGATTGTTGATGTATTTATGGAACAGAACCTAGTACAGCAGTGTACTGCTTTCCTTCTTGATGCACTTAAAAACAACAGACCAGCAGAAGGTCCACTCCAAACAAGATTGCTTGAGATGAATCTGCTGGCTGCTCCTCAGGTTGCTGATGCTATCATGGGAAACCAGATGTTCAGTCATTACGACCGAGCACATATCGCCAGTTTGTGCGAGAAAGCGGGTCTATTGCAGCGCGCACTTGAGCACTACACCGATCTGTACGATATCAAACGTGCAGTGGTTCATACACATCTTCTTAACACAGATTGGTTGGTCAACTTCTTCGGAACCTTGTCTGTGGAGGACTCCATGGAGTGCTTGAAAGCCATGCTCCAGGCAAATATCAGACAGAACCTACAAGTTTGTGTCCAAGTTGCAACCAAGTATCATGAGCAGCTAACAACTAATACTCTCATCGATCTGTTCGAGTCCTTCAAGTCATTCGAGGGTCTCTTCTACTTCCTCGGCAGTATTGTCAACTTCAGTCAGGATCCAGAGGTTCACTTCAAGTATATCGAGGCTGCGTGTAAGACCGGTCAGATAAAGGAGGTTGAGAGGATCTGCCGCGAGTCCAACTGCTACGCCCCTGAGCGTGTCAAGAACTTCCTGAAGGAGGCAAAGCTCACCGATCAGCTGCCGCTCATCATTGTCTGCGATCGATACGATTTTGTACACGATCTGGTTCTATACCTGTACAGGAACAATCTGCAGAAGTACATTGAGATCTATGTACAGAAGGTGAACCCTAGTCGTCTACCCGTGGTGGTCGGAGGTCTGCTGGACGTTGACTGTGGAGAGGATATCATCAAGAACTTGATCCTGGTAGTCAGGGGACAATTCAACACTGACGAGCTGGTCGAGGAGGTGGAGAAGAGAAACAGATTGAAGTTAATCCTACCCTGGTTAGAGAGCCGTGTCCACGAGGGAAGTGTTGAGCCTGCAACTCACAATGCTGTTGCTAAAATATATATCGATAGCAACAACAACGCAGAGAGGTTTCTCAAAGAGAATCCATACTACGATAGCAAGGTTGTGGGTAAATACTGTGAGAAGCGTGACCCCCACCTGGCCTGCGTAGCTTATGAGCGGGGGAACTGTGACAGAGAACTGATCGCTGTGTGCAATGAGAATAGTTTGTTCAAGTCTGAGGCTAGGTATCTTGTCAAGAGGAGGGATATGGAACTATGGGCAGAGGTTTTGAATGATGAGAACCAGTTCCGTCGTCCTTTAATTGATCAGGTTGTGCAGACAGCTCTAGCAGAAACTCAGGATCCCGAGGATATCTCAGTGACCGTGAAAGCGTTTATGGCAGCTGATCTACCCAACGAACTGATAGAACTCCTGGAGAAGATTGTCTTGGAGAACTCGGTCTTCTCTGATCATAGGAACCTGCAGAACCTGCTTATCTTGACCGCCATCAAGGCGGACAAGACCAAGGTCATGGAGTATATCTCCCGCCTGGACAACTATGACGCCCCTGACATTGCAAACATCGCCATCGGAGCAGAACTTTACGAGGAGGCTTTCGCCATCTTTAAGAAATTTGAGGTGAACTCCTCTGCAGTGCAAGTACTGATTGAGAATGTGGATAATCTAGACAGAGCATATGAGTTTGCTGAGAGGTGCAATGAGCCCGCGGTCTGGAGTCAGCTTGGTAAAGCTCAGCTTCAACAGAATCTTGTGAAGGAGGCAATTGATTCCTACATTAAGGCCAATGACCCAAGTGCCTATCTTGACGTTGTCGCCACGGCCTCCAAAACAGAGTCTTGGGAGGACCTTGTCCGTTACCTCCAGATGGCGAGGAAGAAGGCCCGAGACACATATGTCGAAAGCGAACTCATATTCGCGTACGCCAAGACCTCAAGGTTCGCGGACCTGGAGGAGTTCGTCTCGAGTCCGAATCACGCGGATGTTGGGAAAATCGGAGATCGATGCTTCGACTCTGGTATGTACGAGGCCGCTAAGCTGTTGTACAACAATATTTCTAACTTTGCAAAGCTCGCGATAACCTTGGTTCACTTGAAGGAGTATCAGGGAGCAGTCGACAGCGCTAGGAAGGCAAACAGTACTCGGACCTGGAAGGAAGTATGTTTTGCTTGTGTTGAGAACGAGGAGTTCAGGTTGGCGCAGATGTGCGGTCTCCACATCGTGGTTCATGCTGACGAGCTGGAGGACCTTATCACCTTTTACCAAGACAAAGGGTATTTCGAGGAGCTGATGAGCCTCCTGGAGGCCAGCCTGGGGTTGGAGAGGGCCCACATGGGTATGTTCAGTGAGCTGTCCATCCTTTACTCGAGATATAAACCAGAGAAACTCAGAGAACATCTGGAACTTTTCTGGAGCAGAGTCAATATTCCCAAGGTATTAAGAGCAGCTGAACAGGCGCATTTATGGGCTGAGTTAGTCTTCCTTTACGATAAATACGAAGAGTACGATAACGCTGCTCTTTCGATGATGGCGCATCCAACCGAAGCCTGGAGAGAAAGCCATTTCAAGGATATAATGACCAAGGTTGCAAACATTGAATTGTATTATAAAGCAATCCAGTTCTATTTGGATTATAAACCAATGCTTCTTAACGATCTTCTTCTGGTGCTTGCGCCTCGGCTAGAACACACCAGAACTGTTTCTTATTTCACCAAAACCAACCATCTCCAGCTCGTGAAACCATATCTGAGATCTGTACAGAACTTGAATAACAAGGCTGTAAATGAAGCCCTGAACGGATTGTTTATAAACGAGGAGGATTTCAACGCTCTGAAGACGAGTATTGATGCCTTCGATAACTTCGATAATATTGGGCTCGCGCAGGCGCTAGAGAAACATGAACTCATTGAATTCAGACGGATCGCTGCTTATCTATACAAGGGCAACAACAGATGGAAGCAGAGTGTTGAGCTTTGCAAAAAGGACAACCTTTTCAAAGACGCAATGGAGTACGCATCAGAATCGAAGAACGCAGAGGTTGCTGAGGACTTACTGGCTTACTTCCTTGAACACCGAGCTTTTGATTGTTTTGCAGCTTGTCTGTTCCAGTGTTATGATCTACTGCATCCTGATGTTATTCTAGAACTAGCTTGGAAGCATAATATTATGGACTTCGCCATGCCCTACCTTATACAGGTGATGAGGGAGTATGTGACGAAGGTTGACCGTCTAGAGGATGCTGAAAATCTTCGGATAACTGAGAAGAAGGAAGAGGAATATACTCCCGTTGTTCTAGAAAGCAAGCCCCAGTTGATGCTGACCGGACCTGGTGCATATCCAGGAGGAGCTTACAACAATGTTGGTGGTGTTCCCCAAGTAGGATACGGTGGTGCTCCTGGTCCCTACGGTATGCCTGGGCAGATGCCAAGCTACCAGGGGTACTCCATGTAG
>MedaCHC	gi|157814269|gb|EU020939.1| Mesocyclops edax clone Meso58f3 putative clathrin heavy chain mRNA
CGCCAACATYGCGATCCAGAGCCAGCTCTACGAGGAGGCCTTCGCCATCTTCAAGAAGTTTGAGGTCAACAGCTCCGCCGTTCAAGTCCTCATCGAGAACGTCCAGAACCTGGACCGAGCCTACGAGTTTGCCGAGCGCTGCAACGAACCGGCAGTCTGGTCGCAGTTGGGCAAGGCCCAGCTCCAGAAGGGGCTGGTCAAGGAGGCCATCGACTCGTTCATCAAGGCCAAYGACCCKACCGACTACATGGCCGTCGTCGAGACGGCGTCGCTGACGGAYCACTGGGAAGACCTGGTCCGCTACCTGCAGATGGCCCGRAAGAAGGCCCGAGACACCTACGTCGAGTCAGAGCTCATCTACGCCTATGCTAAGACAAGCAGGTTYGCCGATCTGGAAGAGTTCATCTCGTCTCCTAACCACGCCGACGTGTCTAAGATTGGCGACCGTTGCTTCGACGCYGGCATGTACGAGGCYGCCAAGTTGYTGTACAACAACGTCTCCAACTTCGCCAAGCTCGCCATCACCCTCGTCCACCTGAAGGAGTATCAGGGAGCTGTGGACAGCGCCAGGAAGGCCAATAGCACTCGCACCTGGAAGGAAGTTTGCTTCGCATGCGTCGACAACAATGAGTTCCGGCTTGCCCAGATGTGCGGCCTCCACATCGTCGTMCACGCAGATGAGCTAGAGGACCTCAACAACTACTATCAAGAGCGCGGCTACTTCGAAGAACTAATGAGCTTGCTGGAGGCGTCCCTGGGTCTGGAGCGCGCCCACATGGGCATGTTCACCGAGCTGGCCATCTTATACTCGAAGTACAAGCCCGGGAAGCTGAGGGAGCACCTGGAGCTCTTCTGGTCACGAGTCAACATTCCAAAGGTTCTTCGTGCTGCCGAACAAGCCCACCTGTGGGCCGAGCTGGTCTTCCTG
>LcypCHC
ATGGCGCAAAGTCTGCCGATCAAGTTTCAGGAACATCTCCAGTTGACCAATGTGGGCATCAACGCGGCCAACGTGGGCTTCAACAGCCTCACCATGGAGTCGGACAAGTTCATCTGTGTCCGCGAAAAAGTGGGCGAAACCAACCAGGTGGTGATCATCGACCTGGCCGACCCCACCAACCCCATCCGGCGGCCCATTTCGGCCGATTCGGCCATCATGAACCCGGCGTCCAAGGTGATGGCGCTGAAGGCTCAGAAGACCCTTCAGATCTTTAACATCGAAATGAAGAGCAAGATGAAGGCGCACGTGATGCAGGAAGACGTCACCTTCTGGAAGTGGATCAACCTGAACACGATCGCCCTGGTGACGGAGACCAGTGTCTACCACTGGAGCATGGAGGGCGAATCCACGCCGCAGAAAGTGTTCGACCGACACGCCAGCCTGGCCGGCTGCCAGATCATCAACTACCGCTGTGACCCGTCGCAGAACTGGCTGCTGCTGATCGGCATCTCGGCCCAGCAGAACCGCGTCGTCGGCGCCATGCAGCTCTACTCGGTGGAGCGCAAAGTCAGCCAGCCCATCGAGGGACACGCCGCAGCCTTCGTCCTCTTCAGGATGGACGGCAACCCGGCCGATTCCACGCTTTTCTGCTTCGCCGTCAGGACGGCCCAGGGTGGCAAGCTGCACATCATCGAGGTGGGCAGCGCCCCATCCGGAAACCAGCCATTCCAAAAGAAGGCCGTCGACGTGTTCTTCCCGCCGGAAGCACAGAGTGACTTCCCCGTGGCCATGCAAGTCAGTCAAAAGTTTGGCGTGATCTATTTAATCACCAAGTACGGCTACGTGCATCTTTATGATTTGGAGAGCGGTACCTGCATCTACATGAACCGCATCAGCGCCGAGACCATCTTTGTCACGGCCCCGTATGAATCCATGTCTGGCATAATCGGCGTCAATCGCAAAGGCCAGGTGCTGTCTGTCAGCATCGATGAAGACAATATCATCAACTACATGAATGGCAACTTGCAAAATGCCGACATGGCCCTGCGATTCGCGGTGCGCAACAACTTAGGTGGAGCGGATGAGCTATTTGTCAGGAAATTTAACACTTTCTTTGGCAACGGCCAGTACTCTGAGGCAGCCAAGATTGCTGCTAATGCTCCCAAGGGGATCCTGCGTACACCACAGACCATCGGCAAGTTCCAGCAGGTGCCCACTCAGCCTGGACAGACGTCGCCTTTGCTGCAGTACTTTGGCATTCTGCTCGATCAAGGCCAGCTGAACAAGTACGAATCGTTGGAGCTGTGCAGACCTGTTTTGCAGCAAGGCAGGAAGCAGCTGCTGGAAAAATGGTTGAAAGAAGACAAGCTGGAATGCTCTGAAGAGCTAGGAGATCTGGTCAAAGCTTCTGATCCCACACTGGCTTTGTCGGTGTATTTGCGGGCCAATGTGCCCAGCAAGGTGATCCAATGCTTCGCCGAGACCAACCAATTCCATAAGATTGTCTTGTACTCGAAGAAAGTTGGCTACACGCCCGACTACGTGTTTCTGCTAAGGACGGTGATGCGATCGAGTCCGGAGCAGGGCCCGCAGTTCGCCCAAATGCTGGTCCAGGACGACGGTGAGCCGCTGGCTGATATCAACCAGGTGGTGGACATTTTCATGGAGCAAGGCATGGTGCAGCAATGTACCGCCTTCCTGCTCGACGCCCTCAAGAATAACCGACCATCTGAAGGACCTCTGCAAACGCGATTGCTGGAAATGAATCTGATGGCTGCTCCGCAAGTGGCCGATGCCATAATGGGCAACCAGATGTTCACCCACTACGATCGCGCACACATTGCGTCTCTTTGCGAGAAAGCCGGGCTGCTGCAGCGAGCCCTGGAGCACTACACGGACTTGTACGACATCAAGCGGGCTGTGGTGCACACCCACATGCTGAAGCCTGAATGGCTAGTCTCCTTCTTTGGCACACTATCGGTGGAAGACACCATGGAATGCTTGAAGACCATGCTTCAAGCGAACATTCGTCAAAACCTGCAAGTGGTGGTGCAGATTGCCAGCAAGTACCACGAACAACTGACCACAAACGCTCTGATCGATCTGTTCGAACAGTTCAAGAGCTTCGAAGGGCTGTTCTACTTCCTCGGTTCCATCGTCAATTTCAGCCAGGATCCTGAAGTTCACTTCAAGTATATTGAAGCCGCTTGTAAGACGGGACAGATCAAAGAAGTGGAGCGTATTTGCCGCGAGAGCAACTGCTACAATCCCGAGAGGGTGAAGAACTTCCTTAAAGAGGCCAAGCTGACGGATCAGTTGCCTTTGATCATAGTTTGTGATAGATTCGACTTCGTGCACGATCTGGTTTTGTATCTGTACCGCAACAACCTGCAGAAGTACATCGAGATCTACGTGCAGAAGGTGAACCAGTCTCGTCTGCCTGTGGTCGTCGGAGGACTTTTGGATGTAGATTGCTCCGAAGATATCATCAAGAATTTGATTCATGTGGTTCGTGGTCAGTTCAGCACCGATGAGTTGGTCGAAGAGGTGGAAAAACGAAATCGGCTTAAGCTCATTCTTCCATGGCTCGAGTCTCGAATTCATGAAGGATGTGATGAAGCAGCCACTCACAATGCTTTGGCCAAGATCTACATCGATTCTAATAACAACCCAGAGAGATTTCTTAAGGAGAATCCCTACTACGACAGCAAGGTGGTTGGCCGCTACTGTGAGAAACGTGATCCCCATTTAGCGTGTGTGGCTTATGAGCGCGGCCAGTGCGATCGCGAACTGATTGCCGTTTGCAACGAGAATTCGCTCTTCAAGTCAGAAGCTCGCTATTTGGTTCGTCGGCGAGATATGGAGTTGTGGGCTGAAGTGCTGAACGACGACAACCCCTACCGTCGCTCACTCATTGATCAAGTGGTTCAAACTGCTTTGGCCGAGACTCAAGATCCCGAAGATATTTCGGTTACCGTCAAAGCATTTATGGCAGCAGATTTGCCCAATGAGCTTATCGAATTGCTAGAAAAAATTGTCATTGATAACTCCGTCTTCAGCGATCACAGGAATCTGCAGAATTTGCTAATTCTCACTGCGATCAAGGCGGACAAGAGCAAGGTGATGGAGTATATCGACAGGCTGGACAATTACGATGCGCCGGACATCGCTAACATCGCCATTCAAAGCCAGCTGTATGAAGAAGCCTTCGCCATCTTCAAAAAGTTTGAAGTGAACAGCTCGGCTGTGCAAGTTCTGATTGACAATGTTCAGAATTTGGATCGGGCTTACGAGTTTGCAGAGAGGTGCAACGAGCCTGCCGTTTGGTCTCAGCTTGGCAAAGCTCAGCTGCAAAAGGGCATGGTCAAAGAGGCCATTGACTCCTTCATCAAGGCCAACGATCCCACAGACTACATGAACGTGGTGGAAACAGCCTCTTCCACCAATCATTGGGAGGACTTGGTGCGCTACTTGCAGATGGCTCGTAAGAAAGCCCGAGACACTTACGTCGAGTCGGAGCTTATCTTTGCGTACGCCAAAACGAGCCGTTTTGCTGATCTGGAAGAATTCATTTCGTCGCCGAATCATGCTGATGTCTCAAGGATCGGTGACCGCTGCTATGACGCGAAAATGTTCGAGGCTGCCAAGTTGCTGTACAACAATGTGTCCAACTTCGCTAAGCTGGCCATTACGCTCGTTCACCTCAAGGAGTATCAGGGCGCGGTGGATAGTGCGCGCAAAGCGAACAGCACCCGCACGTGGAAAGAAGTGTGCTTTGCTTGCGTGGACAACAACGAGTTCCGATTGGCCCAGATGTGTGGACTGCACATCGTGGTGCATGCTGATGAATTGGATGATCTTATCAACTACTATCAAGAGCGGGGCTTTTTTGAAGAGCTGATGAGCCTGCTAGAGGCCTCTTTGGGGCTGGAACGATAA
>AverCHC	gi|262304508|gb|GQ887274.1| Acanthocyclops vernalis isolate 7_9 voucher A369COPE clathrin heavy chain mRNA
GCCTTGGCCATGATGGCCCATCCGACGGAGGCTTGGCGCGAGTCGCACTTCAAGGACATCATCACAAAAGTTGCAAACATTGAACTGTATTACAAGGCAATCCAATTCTATCTGGATTACAAGCCGATGATGYTRAATGACCTYCTCCTTGTCCTTGCACCTCGCATGGATCACACTCGAGCCGTCAACTTCTTCTCCAAGGTTGGTCACTTGCAATTGGTGAAACCGTACTTGCGGTCTGTGCAGAACCTGAACAACAAGGCAGTGAACGAGGCCCTCAACGGATTATTGATCGCYGAGGARGATTACAACGGACTGAAGACCTCCATCGACGCCTTC

>LsalEF1a	gb|BT121243.1|:32-1396 Lepeophtheirus salmonis Atlantic form clone lsaA-evu-503-341 Elongation factor 1-alpha putative mRNA
ATGGGAAGAGAAAAAGATCATATTAATATTGTTGTTATCGGTCACGTCGATTCTGGAAAATCGACTTCTACTGGACATTTGATCTACAAATGTGGTGGTATTGAAAAGAGAACCATTGAAAAGTTTGAAAAGGAAGCCGCTGAAATGGGAAAAGGTTCTTTCAAATATGCATGGGTTTTGGATAAGTTGAAGGCCGAAAGAGAACGTGGTATCACCATTGATATTGCCTTGTGGAAGTTTGAGACATCTAAATATTATGTCACAGTCATTGATGCTCCAGGTCACAGAGATTTCATCAAGAATATGATTACAGGTACTTCTCAAGCTGATTGTGCTATTTTAATTGTTGCTGCTGGTGTAGGTGAATTTGAAGCTGGTATCTCTAAAAATGGTCAAACAAGAGAACATGCTTTATTATCATTCACACTCGGAGTTAAGCAAATGATCGTTGGAGTTAACAAAATGGACTCTACTGAACCACCATACTCTGAATCTAGATTTAATGAAATTAAAAAGGAAGTACAAGGTTACATCAAAAAAGTTGGATATAACCCAGCATCTGTTGCTTTCGTTCCAATTTCCGGATGGAACGGTGACAATATGATTGAAGCCAGTACTAATATGACATGGTATAAAGGATGGGAAATTGAAAGAAAAGATGGTAAATTTAGCGGAAAAACATTGGTTGATGCTTTAGATAGTATTCTATTGCCTGTTCGTCCATTTGGCAAGCCTTTAAGACTTCCTCTTCAAGATGTCTATAAGATTGGTGGTATTGGAACTGTTCCTTGTGGAAGAGTTGAAACAGGTGTTATCAAGCCAGGTATCATTGTTCAATTTGCACCTTTTGGATTAAGCTCAGAAGTGAAATCTGTTGAAATGCATCACGAATCTGTTAAAGAAGCTTTACCTGGTGACAATGTCGGTTTCAATGTTAAGTCATTGTCAATATCCGATATTCGACGTGGTATGGTTTGTGGTGATATTAAAAATGATCCACCAATGGTAGCTGCTTCATTTGTGTCACAAGTTATTGTTATGAATCATCCTGGTCAAATCAATCCTGGTTATGCTCCTGTTCTCGATTGTGCAGCATCACATATTGCTTGTAAATTTGTGGAATTCCATGAAAAAATTGATCGCAGATCAGGTAAAAAAACTGAAGATAACCCAAAATCAATTAAATCAGGCGACGCTGCTATTATTAAATTGGTTCCATCCAAACCAATGTGTGTTGAAACTTTTGCTGAATTTCCTCCTTTAGGAAGATTTGCTGTACGTGATATGAAACAGACAGTTGCTGTTGGTATCATTAAGTCTGTTGAAAAGAAAAAAGCAACAGTTGGCAAAAAAACTAAAAAATAA
>CrogEF1a
ATGGGCAAGGAAAAGATCCATATCAACATCGTCGTGATCGGTCACGTCGACTCCGGCAAGTCCACGACCACCGGTCATTTGATCTACCAATGCGGTGGCATCGACAAGCGTACCATCGAGAAGTTCGAGAAGGAGGCTCAGGAGATGGGCAAGGGCTCCTTTAAGTACGCCTGGGTTTTGGACAAGCTCAAGGCCGAGCGTGAGCGTGGTATCACCATCGATATCGCTCTCTGGAAGTTCGAGACTCCCAAGTTCTACGTGACCATCATCGATGCCCCCGGACATCGTGATTTCATCAAGAACATGATCACGGGGACCTCCCAAGCTGATTGCGGTGTCTTGATCATTGCTTCCGGAACCGGAGAGTTTGAGGCCGGTATCTCCAAGAACGGTCAGACCCGTGAGCACGCCCTGCTTGCCTACACCTTGGGTGTGAAGCAACTGATCGTGGGTGTCAACAAGATGGACTCTACGGAGCCTCCCTACTCCCAGAACCGATTCGAGGAGATCCAAAAGGAGGTGTCAGGCTACATCAAGAAGGTGGGCTACAACCCCGCCGCCGTGCCCTTCGTCCCCATCTCTGGATGGCATGGAGATAACATGTTGCAAGCCTCCAAGAACATGTCCTGGTACAAGGGCTGGGAAATCACCCGCAAGGAAGGCAAGGCCACTGGCACCACCCTCCTCGACGCCCTCGATTCGATCATCCCACCTGCCCGACCCACGGACAAGCCACTCCGACTCCCCCTCCAGGATGTCTACAAGATCGGCGGGATTGGAACAGTGCCCGTGGGCCGTGTGGAGACCGGCATCATCAAGCCCGGTATGGTCGTGACCTTCGCCCCCAACAACCTGACTACGGAGGTCAAGTCTGTTGAGATGCACCACGAGTCCCTCAAGGAGGCCACGCCCGGAGACAACGTTGGATTCAACGTCAAGAACGTCTCCGTCAAGGACATCAAGCGAGGATACGTTGCCTCCGACTCCAAGAACAAGCCCGCTGTGGGTTGCAAGGACTTCACCGCACAGGTCATCGTCCTCAACCACCCCGGAGAGATCTGCAACGGATACACGCCCGTCCTCGATTGCCACACCGCTCACATCGCTTGCAAGTTCAACGAAATCAAGGAAAAGGTGGACCGACGTACCGGTAAGTCTACCGAGAGCAACCCCAAGTCCATCAAGTCTGGTGATGCCGGGATCGTGGAGCTCGTTCCTAGCAAGCCCATGTGCGTGGAGGCTTTCTCAGACTTCCCTCCCCTGGGTCGCTTCGCTGTCCGTGACATGAGACAGACTGTTGCCGTGGGTGTCATCAAGAGCATGTGCCCCAAGGATATCTCCGGCACCACCACCAAGGCCGCTCAAAAGGCCCAGAAGAAGAAATAA
>TcalEF1a
ATGGGCAAGGAAAAGTTTCATATTAACATCGTGGTCATTGGCCACGTGGACTCCGGCAAGTCCACCACCACCGGTCATTTGATCTACCAATGTGGTGGTATCGACAAGCGAACCATCGAGAAGTTCGAAAAGGAGGCCCAAGAGATGGGCAAGGGCTCCTTCAAGTACGCGTGGGTGTTGGACAAGCTGAAGGCTGAACGTGAGCGTGGCATCACCATTGATATTGCTCTGTGGAAGTTCGAAACCCCCAAGTACTATGTGACCATCATTGATGCTCCCGGCCATCGGGATTTCATCAAGAACATGATCACCGGTACGTCCCAGGCTGATTGCGGTGTGTTGATCATCGCTTCTGGCACTGGTGAGTTCGAGGCTGGCATTTCCAAGAATGGCCAGACTCGCGAGCACGCTTTGTTGGCTTACACCCTGGGTGTGAAGCAATTGATCGTGGGTGTCAACAAGATGGACTCGACTGAGCCGCCCTACAGTCAAGCCCGCTTCGAGGAGATCCAAAAGGAGGTGAGCGGCTTCATCAAGAAGGTTGGCTACAATCCCGCTGCCGTTCCCTTCGTGCCCATTTCCGGATGGCACGGCGACAACATGTTGGCCACTTCGCCCAACATGTCCTGGTACAAGGGATGGGAGATTACCCGCAAGGAGGGCAAAGCTTCCGGCACCACCCTCTTGGAGGCCCTCGACTCGATTGTGCCCCCATCGCGACCCTTCGACAAGCCTTTGCGTCTGCCCCTTCAAGATGTCTACAAAATTGGCGGTATTGGAACAGTGCCCGTGGGCCGTGTGGAGACTGGTATCATCAAGCCCGGTATGGTGGTCACCTTCGCTCCCGTGCAACTGACCACTGAGGTCAAGTCCGTGGAGATGCACCACGAGTCCCTCCCTGAGGCCACTCCCGGAGACAACGTGGGCTTCAACGTCAAGAACGTGTCTGTCAAGGACATCAAGCGTGGATTCGTCGCTTCCGATTCCAAGAACAAGCCCGCCACCGGCTGCAAGGATTTCACCGCTCAGGTCATTGTCCTCAACCACCCTGGACAAATCTGCAATGGGTACTCTCCCGTGTTGGATTGCCACACCGCCCACATTGCTTGCAAGTTCCTCGAGATCAAGGAGAAGGTCGACCGTCGTACTGGTAAGGCCACCGAGACCAACCCCAAGTCCATCAAGTCTGGCGATGCCGGTATTGTGGAACTCGTGCCCAGCAAGCCCATGTGCGTTGAGGCTTTCGCTGACTTCCCTCCTCTTGGTCGCTTCGCCGTTCGTGATATGAGACAGACTGTGGCTGTCGGTGTCATCAAGTCCGTCACCCTCAAGGAATTGAGCGGAACCACCACCAAGGCCGGCGCTAAGGCTCAAAAGAAGAAGTAA
>CsinEF1a
ATGGGAAAGGAAAAGACCCACGTCAACATTGTCGTCATCGGCCACGTGGACTCCGGCAAGTCCACCACCACTGGCCACTTGATCTACCAGTGCGGTGGCATTGACAAGAGGACCATCGAGAAGTTCGAGAAGGAGTCCCAGGAGTCTGGCAAGGGATCCTTCAAGTACGCATGGGTTCTTGACAAACTGAAGGCCGAGCGTGAGAGAGGAATCACCATCGATATTGCTCTCTGGAAGTTCGAGACCCCCAAGTACTATGTCACCATCATCGACGCCCCCGGACACAGGGATTTCATCAAGAACATGATCACTGGAACCTCCCAGGCTGATTGCGGTGTCCTTATCATCGCCTCCGGCACCGGTGAGTTCGAAGCTGGCATCTCCAAGAACGGTCAGACCAGAGAGCACGCCCTGCTGGCCTACACCCTGGGAGTCAAGCAGCTCATCGTCGCCGTCAACAAGATGGACTCCACCGAGCCCCCATACAGCCAGGCTAGGTTTGAGGAGATCCAGAAGGAAGTCTCTGGCTTCATCAAGAAGGTCGGCTACAACCCCGCTGCTGTCCCCTTCGTCCCCATCTCCGGATGGCACGGAGACAACATGTTGCAGACTAGCTCCAACATGTCCTGGTACAAGGGCTGGGCTGTTGAGCGCAAGGAAGGCAAGGCCAGCGGCACCACCCTCCTTGAGGCCCTCGACTCCATCATCCCCCCTGCCAGACCTACTGACAAGCCCCTCAGACTTCCCCTCCAGGATGTTTACAAAATTGGAGGCATTGGAACAGTTCCAGTGGGCCGTGTCGAGACTGGAATCATCAAGCCCGGCATGGTCGTCACCTTCGCCCCCAACCAGCTGACCACTGAGGTCAAGTCCGTGGAGATGCACCACGAGTCTCTCCCTGAGGCTACCCCAGGAGACAACGTTGGATTCAACATCAAGAACGTCTCAGTCAAGGATATCAAGAGAGGATATGTCGCCTCTGACTCCAAGAACAAGCCAGCATCCGGAGTCTCTGACTTCACCGCCCAGGTCATCGTCCTGAACCATCCTGGACAAGTCTCCAACGGATACTCTCCAGTCTTGGATTGTCACACCGCACATATTGCTTGCAAGTTCGCTGAGATCAAGGAGAAGGTTGATCGTCGTACTGGTAAATCCACAGAAGATAACCCCAAGTTCATCAAGTCTGGTGACGCCGCCATCGTCCTCCTGACCCCCAGCAAGCCCATGTGTGTTGAGCCCTTCTCCCAGTTCCCACCCCTTGGAAGGTTCGCCGTCCGTGACATGAGGCAGACCGTTGCTGTCGGTGTCATCAAGGAGTC
>AfosEF1a
ATGGGTAAGGAAAAGACTCATATCAACATTGTCGTCATTGGTCACGTCGACTCTGGAAAGTCCACCACCACTGGTCACTTGATCTACCAGTGTGGTGGCATTGACAAGAGAACCATCGAGAAGTTCGAGAAGGAAGCCCAGGAGATGGGCAAGGGCTCCTTCAAGTACGCCTGGGTGTTGGACAAACTGAAGGCCGAGCGTGAGCGTGGTATCACCATCGATATTGCTCTGTGGAAGTTCGAGACTCCCAAGTACTACGTGACCATCATCGATGCTCCTGGTCACAGAGATTTCATCAAGAACATGATCACTGGCACATCACAGGCCGATTGTGGTGTCCTGATTATTGCTTCAGGTACTGGTGAATTCGAGGCCGGTATCTCTAAGAACGGTCAGACCAGAGAGCACGCCCTCCTTGCCTACACCCTGGGTGTCAAGCAGCTCATCGTCGGTGTCAACAAGATGGACTCTACCGAGCCCCCCTACAGCCAGGCCAGATTCGAGGAAATCCAGAAGGAGGTTTCCAACTTCATCAAGAAGGTCGGCTATGACCCCAAGGCCGTTGCTTTCGTGCCCATCTCCGGGTGGCACGGCGACAACATGCTGTCCACCTCCACCAACATGCCCTGGTTCAAGGGATGGCAGATCGAGAGGAAGGGAGAGTCTGTTGCCAAGGGCACCACTCTCCTTGAGGCCCTTGACGCCATCATTCCCCCCACCAGACCTACCGACAAGCCCCTCAGGCTGCCCCTGCAGGATGTCTACAAAATTGGCGGTATTGGAACAGTGCCCGTCGGCAGAGTCGAGACTGGTGTTCTGAAGCCAGGTATGCTCGTCACCTTTGCCCCCACCCAGCTGACCACTGAGGTCAAGTCCGTCGAGATGCACCACGAGTCTCTCGCCGAGGCCGTGCCCGGTGACAACGTTGGCTTCAACGTCAAGAACGTCTCCGTCAAGGACATCAAGAGAGGAAACGTTGCCTCCGACAACAAGAACAAGCCCGCCACCGGAGTCTCCGATTTCACCGCCCAGGTCATTGTGTTGAACCACCCCGGCCAGATCTCCAACGGCTACTCCCCCGTGTTGGATTGTCACACCGCTCACATTGCCTGCAAGTTTGCCGAGATCAAGGAGAAGGTTGACAGACGTACCGGTAAGTCCACCGAGGACAACCCCAAGTTCATCAAGTCCGGTGACGCCGCCATCGTGAAGCTGATCCCCAGCAAGCCCATGTGCGTCGAGCCATTCTCCGACTTTGCTCCCCTCGGACGTTTCGCCGTCAGGGACATGAGACAGACCGTCGCTGTCGGTGTGATCAAGGCCACCACTCCCAAGGAGGTCGCCGGTAACCTGACAAAGGCCGCCAAGACCGCCGCATCCAAGAAGAAGTGA
>EaffEF1a	gi|4530071|gb|AF063408.1| Eurytemora affinis elongation factor 1-alpha mRNA
ATGGGAAAGGAAAAGACTCATATCAACATTGTCGTCATTGGTCACGTCGACTCAGGCAAGTCTACCACCACTGGTCACATGATCTACCAGTGCGGAGGTATTGACAAGAGAACCATCGAGAAGTTCGAGAAGGAAGCCCAGGAGATGGGTAAGGGATCCTTCAAGTACGCATGGGTTCTTGACAAACTGAAGGCCGAACGTGAGCGTGGAATTACCATTGATATCGCTCTCTGGAAGTTCGAGACCCCTAAGTACTACGTCACCATCATTGATGCTCCAGGACACAGGGATTTCATCAAGAACATGATCACTGGAACTTCTCAGGCCGATTGCGGTGTCCTTATCATCGCTTCCGGAACTGGAGAGTTTGAGGCTGGTATTTCTAAGAACGGACAGACTAGAGAGCATGCTCTTCTGGCCTACACTCTTGGAGTAAAGCAGCTGATCGTTGGAGTAAACAAGATGGACTCCACCGAGCCCCCATACAGTCAGGCCAGGTTTGAGGAGATTCAGAAGGAGGTGTCTGGATTTATCAAGAAGGTTGGATATAACCCAGCTGCCGTTCCCTTCGTTCCCATCTCTGGATGGCACGGAGACAACATGTTGGCAACCAGCCCCAACATGTCCTGGTACAAGGGATGGAATATTGAGAGGAAGGAGGGTAAGGCCAGCGGAACCACTCTTCTGGAGGCCTTCGATGCCATCATTCCCCCCACCAGACCCACTGACAAGCCCCTCAGACTTCCCCTCCAGGATGTGTACAAAATTGGAGGTATTGGAACAGTCCCAGTCGGCAGAGTCGAGACTGGAATCATCAAGCCCGGCATGGTCGTCACCTTTGCTCCCGGACAGCTCTCCACTGAGGTCAAGTCCGTTGAGATGCACCACGAGTCTCTCCCTGAGGCCACCCCCGGAGACAATGTTGGATTCAATGTCAAGAACGTCTCTGTCAAGGATATTAAGAGAGGAAACGTTGCATCTGACTCCAAGAACCGCCCAGCTACTGGAGTCCAGGACTTTACTGCTCAGGTTATTGTTCTGAACCACCCTGGACAGATCTCGAACGGATATTCTCCAGTCTTGGATTGTCATACCGCTCACATTGCTTGCAAGTTCGCCGAGATCAAGGAGAAGGTTGACAGGCGTACTGGTAAGTCCACTGAGGACAACCCTAAGTTCATCAAGTCCGGAGATGCCGCGATCGTCAGGCTCGTTCCCAGCAAACCCATGTGCGTCGAAGCCTTCTCTGACTTCCCTCCTCTTGGACGTTTTGCTGTCAGAGACATGAGACAGACCGTCGCTGTCGGTGTCATCAAGGCTACTACCCCTAAGGATGTAGCTGGTTCGGCCACCAAGTCTGCTGCCAAGGCTCAGAAGAAGAAGTGA
>MedaEF1a	gi|37048742|gb|AY305470.1| Mesocyclops edax elongation factor-1 alpha mRNA
CCAGGAGATGGGCAAGGGCTCCTTCAAGTACGCTTGGGTTTTGGACAAGCTGAAGGCCGAGCGCGAGCGTGGTATCACCATCGACATCGCCCTCTGGAAGTTCGAGACTCCYAAGTTCTACGTCACCATCATTGACGCTCCCGGCCACAGAGATTTCATYAAGAACATGATCACTGGAACCTCTCAGGCTGACTGCGGYGTCTTGATCGTCGCTGCYGGTACCGGTGAGTTCGAAGCCGGYATCTCCAAGAACGGTCAGACCCGCGAGCACGCTCTCCTCGCCTACACYTTGGGYGTCAAGCAGCTCATCGTCGGAGTCAACAAGATGGACTCCACCGAGCCGCCATACARCCAGGGCCGTTTCGAGGAAATCCAGAAGGAAGTCTCCAACTACATCAAGAAGATCGGTTACAACCCCGCCACCGTCGCCTTYGTCCCCATCTCCGGATGGCACGGAGACAACATGCTCTCGCCGTCCGCCAACATGGGATGGTACAAGGGCTGGGAAATCACCCGCAAGGAAGGCAAGGCCAGCGGAACCACCCTCCTCGAGGCTCTCGAYGCCATCGTGCCGCCCGCTCGTCCYACCGACAAGCCCCTCCGACTTCCCCTTCAGGACGTCTACAAAATCGGCGGTATCGGAACGGTGCCAGTCGGTCGAGTCGAAACTGGTGTCCTCAAGCCCGGCATGGTCGTCACCTTTGCCCCCGTYAACCTGACCACCGAAGTCAAGTCCGTCGAGATGCACCACGAAGCTCTCCCCGAGGCCGTCCCYGGTGACAACGTCGGCTTCAACATCAAGAACGTCTCYGTCAAGGACATCCGTCGTGGTTACGTCGCCTCCGACTCCAAGAACCAGCCCGCCTTTGCCGCCAAGGACTTCCTCGCTCAGGTCATCGTCCTCAACCACCCTGGTCAGATCTCGAACGGCTACTCCCCTGTGTTGGATTGCCACACCGCTCACATCGCGTGCAAGTTCGCCGAGATCAAGGAGAAGGTCGACCGCCGTACCGGTAAGTCCGTCGAAGACAACCCCAAGTCGATCAAGTCCGGCGATGCCGCCATCGTCAACCTGGTGCCCTCTAAGCCCATGTGCGTCGAGGCTTTCTCCGACTTCCCCCCACTTGGTCGC
>LcypEF1a
ATGCCTAAGGATAAGATTCATATTAACATTGTGGTGATCGGCCACGTCGACTCTGGCAAGTCCACCACCACCGGCCACTTGATCTACCAATGCGGAGGCATCGACAAGCGAACCATCGAAAAGTTCGAGAAGGAGGCCCAGGAGATGGGCAAGGGCTCCTTCAAGTACGCCTGGGTGCTGGACAAGCTGAAGGCCGAGCGAGAGCGTGGTATCACTATCGACATCGCTCTGTGGAAGTTCGAGACGCCCAAGTACTACGTGACCATCATCGATGCCCCTGGACACAGGGACTTCATCAAGAACATGATCACTGGTACGTCCCAGGCCGATTGCGGTGTCCTGATCGTGGCTGCCGGCACTGGTGAGTTCGAGGCTGGTATCTCCAAGAACGGCCAGACGCGCGAGCACGCCCTGTTGGCCTACACCTTGGGCGTGAAGCAGCTCATCGTCGGAGTGAACAAGATGGATTCCACTGAGCCTGCTTATAGCCAATCTCGGTACGAGGAGATCCGCAAGGAAGTAAGCAGCTACATCAAGAAGATCGGCTACAACCCCGATGCCGTGGCTTTCGTGCCCATCTCTGGCTGGCACGGCGACAACATGCTCACGCCATCGGCCAACATGTCCTGGTACAAGGGCTGGGAGGTTAACCGCAAGGAGGGCAAGGCGAGCGGCGTCACCCTTTTGGACGCTCTGGATGCCATCATCCCGCCCACCCGGCCCACCGACAAGCCCCTGCGTCTGCCTCTGCAGGATGTCTACAAGATCGGCGGTATCGGAACCGTGCCCGTTGGTCGTGTCGAGACCGGCATCCTGAAGCCTGGCATGGTGGTCACCTTTGCCCCGGTTAACTTGACCACTGAGGTCAAGTCTGTGGAGATGCACCACGAAGCTCTGACTGAGGCTGTCCCCGGAGACAACGTTGGCTTCAACGTGAAGAACGTCTCAGTCAAGGACATTCGTCGTGGCTATGTGGCGTCCGACTCCAAGAGCAACCCTGCCTTCGCTGCCAAGGACTTCTTGGCCCAGGTGATTGTGCTCAATCACCCTGGACAGATTTCCAACGGATATTCGCCGGTCTTGGATTGCCACACCGCGCACATTGCTTGCAAGTTTGCCGAGATCAAGGAGAAGGTGGATCGTCGTACTGGCAAGTCTGTGGAAGACAACCCCAAGTTCATCAAGTCTGGTGACGCGGCCATCGTTAACCTGGTCCCATCTAAGCCCATGTGTGTTGAGGCCTTCTCTGACTTCCCTCCTCTGGGACGCTTCGCTGTGCGTGACATGAGGCAGACCGTGGCTGTCGGTGTCATCAAGAGTGTCCAGGCCAAGGACGTGAGCGGCACTACCACCAAGGCCGCCCAGAAGGCCCAGAAGAAGAAGTAA
>AverEF1a	gi|37048718|gb|AY305458.1| Acanthocyclops vernalis elongation factor-1 alpha mRNA
CCAGGAGAGCGGCAAGGGATCCTTCAAGTATGCCTGGGTCATGGACAAGCTGAAGGCCGAACGTGAGCGTGGTATCACCATTGATATCGCTCTCTGGAAGTTCGAGACCCCCAGGTACTACGTCACCATCATCGACGCTCCCGGCCACAGAGATTTCATCAAGAACATGATCACTGGAACCTCCCAGGCTGATTGTGGTGTCCTCATCGTTGCTGCCGGTACCGGTGAGTTCGAAGCCGGTATCTCCAAGAACGGTCAGACCCGTGAGCACGCTCTCCTCGCTTACACCCTTGGAGTCAAGCAGCTCATCGTCGGAGTCAACAAGATGGACTCCACTGAGCCACCWTACAGCCAGTCCCGTTTCGAGGAAATCCACAAGGAAGTTTCCAACTACATCAAGAAGATCGGTTACAACCCCGCCACCGTCGTCTTTGTCCCCATCTCCGGATGGCACGGAGACAACATGTTGGCCCCCTCAGCCAACATGGGATGGTACAAGGGATGGGAAATCACCCGCAAGGAAGGCAAGGCATCTGGAACCACCCTGCTCGAAGCCCTTGACGCTATCGTGCCCCCAGCTCGCCCCACAGACAAGCCCCTCCGTCTGCCCCTTCAGGACGTCTACAAAATTGGCGGTATCGGAACGGTGCCCGTTGGCCGTGTTGAAACCGGTATCATCAAGCCCGGCATGGTCGTCACCTTCGCTCCCGTTGCCCTGACCACTGAAGTCAAGTCCGTCGAGATGCACCACGAGTCCCTCCCCGAGGCTTGCCCCGGAGACAACGTTGGCTTCAACATCAAGAACGTCTCCGTTAAGGACATCCGTCGTGGTTATGTCGCTTCAGACTCCAAGAACCACCCCGCTTTCGCCACCAAGGACTTCTTGGCCCAGGTCATCGTTCTCAACCACCCCGGTCAGATCTCCAACGGATACTCCCCCGTCTTGGATTGTCACACCGCCCACATTGCCTGCAAGTTCGCCGAGATCAAGGAGAAGGTCGATCGTCGTACCGGTAAGTCCACTGAGGAYAACCCTAAGTCGATCAAGTCTGGTGATGCCGCCATCGTCAACCTGGTGCCCTCTAAGCCCATGTGCGTCGAGGCCTTCGTCGACTTCCCCCCTCTCGGACGT

>LsalG6PD
nCATCACTATTTAGGGAGGATCAATTATATCGTATTGATCATTATCTTGGAAAAGAAATGGTTCAAAATCTTATTACACTTCGATTTGCCAATCGTATCTTTAGCCCTACATGGAATCGTGATAATATTGCTTCTGTTGTGATTACTTTTAAGGAACCCTTCGGTACTCAGGGCCGAGGTGGTTATTTTGATGATTTTGGTATAATCCGAGATATTATGCAAAATCATTTGCTTCAAATATTTTGTCTCACGGCTATGGAAAAACCCTGCTCAACCTCACCTGATGATATCCGTGATGAAAAAGTAAAAGTTTTAAAATGCTGTCAGGAGGTCGTCATGGATGACGTAGTATTGGGTCAGTATGTAGGAAACCCAGAGGGAAAAACTGAAGACGCAAGAATGGGATATTTAGAAGATAAAACTGTACCCGATGACAGTGTGACCCCAACGTATGCTGCTTGTGTCTTGAGGATTAATAACGAAAGATGGGACGGCGTTCCTTTCATTTTAAAGTGTGGTAAAGCCTT
>CrogG6PD	
ATGGCAAATAACGAAGGCTTAGAGTTAATGAGGAAATCCTTGAGGAAGATTACCCTCTCCAGTCCTCAGAATGAGGATCCCTCAAAGAAATGTCATATCTTTGTCGTAATGGGAGCCTCGGGTGACTTGGCCAAGAAGAAAATCTATCCTACGCTTTGGTCTCTCTACTTTCATAATCTATGTCCGCCCAATACGAAGTTCATTGGATACTCGAGGTCGAAAATCGATGTGAAAACCATTCGTGAACGATCTGCTCCTTGGTTCTCTTGTCCTGAGGAACATAAAGCAAAACTAGAAGAGTTTTGGTCTCTAAACCATTACGTCGCTGGTAGCTACGACCAAAAGCGAGACTTTGAGCTCCTCAACCAGGAGATGGAGCGCCTAGAGAGTGGAAGCTCGGGTCGAAACCGTCTTTTTTACTTGGCACTCCCACCCTCTGTCTTCGCCTCCGTCACCGTGTTCCTTAAGGAGTGCTGCATGTCCTCAAAGGGCTGGAGTCGAGTCATTGTGGAAAAGCCATTCGGAAAGGACTCAGCTTCCTCCGCCGAGCTATCCAATCATCTATCCTCACTCTTCACCGAAGACCAGCTCTACAGAATTGATCACTACCTCGGCAAGGAAATGGTTCAAAATCTAATCACGCTACGATTTGCAAATCGCATTTTCAGCCCCACTTGGAACCGTGATAACATTGCATCCGTCGTTATTACATTTAAGGAGCCCTTTGGCACGCAGGGACGAGGAGGATACTTTGATGAGTTTGGAATCATTCGGGACATCATGCAAAATCACTTACTGCAAATATTTTGCCTCACAGCCATGGAAAAACCCTGCTCAACCTCACCCAATGACATCCGTGATGAGAAAGTGAAGGTCCTCAAATGCTGCAAGGAAGTCGACATCCAGGATGTTGTCCTGGGGCAATATGTTGGGGATCCAGAAGGGAAAACGGAAGATGCAAGACTTGGCTATCTGGACGATAAAACTGTCCCTGAGGGAAGCATTACCCCAACCTATGCATGCTGCGTTCTTCGCATCAACAACGAGCGTTGGGACGGTGTGCCCTTCATACTCAAGTGCGGAAAGGCTTTGAACGAACGAAAGGCCGAAGTCCGTATTCAGTACAAAGACGTCCCTGGGGATATATTTAATAATTCTAGCGTCCGGAATGAAATGGTCGTCCGTGTGCAGCCCGGGGAGGCCGTATATTCGAAGGTTATGACTAAGACGCCTGGGATGAATTTTAATTTAGAGGAAACGGAATTGGACTTGACATATAAGTCTCGCTATAAGGATGCGCGGCTACCGGAGGCCTATGAGAGACTCATTCTGGATGTGTTCCTTGGCTCACAAATGCATTTTGTACGTACGGATGAGCTGGCTGAGGCCTGGAGAATATTTACACCGCTCCTTCATAAAATTGAAGGTGAGAAGATTCGACCCATTCCTTATAAGTACGGAGGACGAGGGCCAAAGGAAGCAGATGAACTCACGGAGCAGAACAATTTCAAATATACTGGAAGGTATATTTGGAAGAAGGATTGA
>TcalG6PD
ATGGACCCCTTAGCGGTGCATGATGATTGCAACCAAAAGGGATTGGAGCTCCTTATCAAGAGCTTGAAGAAGATCCAAGTGGAATACCAATCAGGGCAAGGATGCACGCATATCTTCACCATCTTTGGTGCCTCTGGCGATTTGGCCAAGAAGAAGATCTACCCGACCATGTGGGCTTTGTACAGGGATTCGTTGATTCCCGAGAACACGCAAGTGTTTGGCTATGCCCGTTCCGATCTCAAAGTCGAGGACATTCGCAAGAAGTGCGAGCCCTACATTAAGTTGAAATCCGGGGAGGAAGAAACCTTTGAGAAGTTCTGGGCGGCCAACCAATACGTTCGTGGCACCTATGACAAGCGCACCGACTTTGAGCATTTGAACCACGCTTTGACTCGGGCCGAGGACAATAAACGTGAAAACAACCGCATTTTCTATCTGGCCTTGCCCTCGTCCGTATTCATGGAGTCCACCAAGCACATCCGAGAGACTTGCATGGCCGAGAGGGGTTGGACTCGAGTGATCATTGAGAAACCTTTTGGCTACGACGCCGATTCATCCGAGAAACTCAGCAAACATCTCAGTGGACTCTTTACTGAAGAGCAGTTGTACCGCATCGATCATTACCTTGGGAAGGAGATGGTCCAGAACCTCATGACACTTCGCTTTGCCAACAACCTTTACACGAGAAGTTGGGACCGGGACTCGATAGCCTCGGTGACCATCACCTTCAAGGAACCTTTTGGAACTCAAGGGCGTGGAGGATACTTCGACCAGTCTGGTATTATTCGGGACATCTTGCAAAATCACCTCCTCCAAATCTTGTGCCTGGCCGCGATGGAGAAACCCGCTAGCACCAGTCCGGATGATATTCGCGATGAGAAGGTCAAGGTTTTGAAGACCATTCCCGCCATCACCATTGAAGACTGCGTTCTCGGACAATATGTCGGCGACCCAAATGGAAAAGACGAGGATTCCAAATTGGGGTACAAGGACGACGACACCGTTCCCAAAGACTCCGTCACACCCACTTATGCTGCGTTAGTACTGCGCATTAACAACGAGCGATGGGAAGGCGTGCCATTCATTATGCGGGCGGGTAAGGCCCTCAATGAGAGGAAAGCCGAGCTGCGCATTCAATACCGGGACGTGCCTGGCAATATCTTCTCGAAAACGCCGTCTCGAAACGAACTGGTTCTTCGAGTTCAGCCCAATGAGGCCATCTATTGTAAGATGATGAACAAGAGCCCCGGTATGAGCTTCACTATGGAGGAGTCCGAACTCGACCTGACCTACAGGAATCGCTACGCCGATGCCAAACTGCCCGAGGCCTATGAGCGCCTCATCTTGGACGTGTTTGTCGGTTCTCAAATGCATTTTGTGCGCACGGACGAGCTTCGAGAGGCTTGGAGAATCTTCACGCCGATTTTGCACAAGATTGAAGGTGAAAAGGTCCAGCCAATTCCTTACAAATATGGAACCCGAGGACCAAAGGAAGCGGACGAGTTGGCGGCGAAGAACAACTTTGTGTATACCGGTACCTACTCATGGAACAGCGACCTCTAG
>MedaG6PD	gi|157813495|gb|EU020552.1| Mesocyclops edax clone Meso3007f1 putative glucose-6-phosphate 1-dehydrogenase mRNA, partial cds
GGTGCTGTGGGCGTTGTTCAGGGACAACCTGCTACCGTCAAACACCAGGTTCGTCGGGTATGCCAGGTCCAAGATCACCGTCGAGTCCATTCGTGAGAACTGCGCACCCTGGTGTCAGGTTCAAGAGGGCGAGGAGGAGAAGGCCGACAAGTTCTGGTCCTTGAACAGCTACGTYGCCGGAAGCTACGACAAYCAGGCTGACTTYGAGAACCTGGACGCGGCCATCACCGAGCTAGAATCTGGATCCGGAATTGGAAATCGACTGTTCTACCTGGCYCTTCCTCCCTCTGTCTTCATCCCAGTGACGAGCCACCTGAAAGTGGCCACCATGGCCAAGACTGGCTGGACTCGGGTCATCGTTGAGAAGCCKTTCGGCAAAGACTCGGCCTCGTCGGCAAAACTCTCCAACCAYCTKTCGTCGCTCTTCAGAGAGGAGCAGCTTTATCGCATTGACCACTACTTGGGCAAGGAGATGGTSCAAAACTTGATGACCATCAGGTTCGGCAACCGCTTGTTCGGGCCGACCTGGAACCGCGACAACATCGCCTCCGTGGTCATCACTTTCAAGGAACCCTTCGGGACCCAGGGCCGCGGCGGCTACTTCGACGAGTTCGGCATCATCCGG
>LcypG6PD
ATGGATCAAAACCAGTGGCCTCTTTGCCTGGACTGTGGGAACTCAGAAGGACTGGAGCTTCTGCGAAAGTCCTTGAAGAGCGTCCAGCTAGAAGCCCACGTCAAGGAGGACGCCTGCCACACCTTCGTCATCTGTGGAGCGTCCGGCGATCTGGCCAAGAAGAAAATCTACCCCACCCTGTGGGCCATCTTCAAAGACAATCTGCTGCCCAGCAACACCAAATTCGTGGGCTACGCGCGATCCAAGATCGACGTCCAGACCCTCAGAGCCAATTCCGACCCATGGTGTAATGTGAAGCCGGGCGAGGAGGCCAAGGCGGATGAGTTCTGGAGCCGCAACTTCTACGTGGCCGGAAGCTACGACCAGAAGCGCGACTTTGAGCTGCTGAACCAGGAAATTTCCAACCTGGAAAAGTCTAACTCGGTGGGGAACCGTCTGTTCTACCTGGCCCTTCCGCCATCCGTGTTCGAGTCGGTGACCACCTTCATCAAGGAGGCGGTCATGGCCGAGAGGGGCTGGAGCCGAGTCATCGTGGAGAAGCCGTTCGGCAAGGATTCTGAGAGCTCTGCCAAATTATCCAACCACCTGTCGTCTCTGTTCAAAGAGGACCAACTGTACCGCATCGACCACTACTTGGGCAAGGAGATGGTGCAGAACTTGATGACCATCCGCTTCGGGAATCGCATCTTCGGCCCCACCTGGAACCGTGACAACATCGCGTCGGTGATCATCACCTTCAAGGAGCCGTTCGGCACTCAAGGCCGTGGCGGCTACTTCGATGAGTTCGGAATCATCAGGGACATCATGCAGAACCATCTGCTGCAGATCCTCTGCCTGACCGCGATGGAGAAACCTCCCTCCACCTGCCCCGACGACATCCGCAATGAAAAAGTCAAGGTCCTCAAATCCTGTAAGGAGATCGACCTGAAGGACGTGGTGCTGGGCCAGTACGTCGGCAACCCGGAGGGAGCCGATGAGGACAGCCGGATGGGCTACCTGGATGACCCGACGGTGCCGGCGGGATCAGTGACACCGACCTTCGCTGCCGCCGTGATCCGGATCAACAACGAGCGGTGGGACGGGGTGCCGTTCATCCTGAAGTGCGGCAAGGCGCTGAACGAGCGCAAAGCCGAAGTGCGGATCCAGTACAAAGAGGTGGCCGGCGACATCTTCAACGGCCAGGCCATTCGTAACGAGCTGGTGCTGCGTGTGCAGCCCGGTGAGGCGATTTATGCCAAAGTGATGACCAAGACCCCGGGGATGAGCTTCACCTTGGAAGAGACCGAGCTCGACCTGACCTACAATACTCGCTACAAGAAGGCCCGGCTGCCGGACGCCTATGAGAGGCTCATCTTGGACGTGTTCGTCGGGTCGCAGATGCACTTTGTCAGGACCGATGAGCTGGCCGAGGCATGGAGGATTTTCACTCCTCTGCTGAAGAAGATCGAGGGAGAGCGAATCCAGCCGATCGCCTACAAGTACGGCAGCAGGGGCCCTGATGAGGCCAACCAGCTGGCCGTGGCCAACAACTTCATCTACACCGGCGGCTACCGCTGGCACGGGCACCAGACCGATTAG
>AverG6PD	gi|262306878|gb|GQ888459.1| Acanthocyclops vernalis voucher A369COPE glucose phosphate dehydrogenase mRNA, partial cds
GTCTTGTGGGCGCTCTTCAGGGACAACCTTCTCCCCACCAACACCAGATTTGTTGGCTACGCCAGGTCSAAGATYACCGTCCAAGCCATTCGCGAAAGCTGCGCTCCTTGGTGCCAGGTTCGAGAAAACGAAGAGGAAAAGGCCGATCAGTTTTGGGCTCTGAATTCTTACGTCGCCGGAAGTTATGATCAGAAATCTGATTTCGAAAACTTGGACTTGGTCATCTCGGAGGGMGAATCGAGCTCGTCCGAYGCGAACCGGCTCTACTACTTGGCCCTCCCGCCCTCCGTCTTTATCCCGGTGACGACCCACTTGAAGGAGGCYGCCATGGCCAAAACGGGTTGGACCCGCGTCATTGTCGAGAAACCTTTCGGAAAAGATTCRGAGTCCTCGGCGACTCTTTCCAACCACCTGTCCTCTCTTTTCAAGGAARAARAGCTKTACCGAATTGATCACTACCTGGGMAAAGAAATGGTYCAAAATTTGATGACCATCAGGTTCGGRAACAGGCTCTTYGGGCCCACGTGGAACCGCGACAACATCGCCTCCGTGGTCATCACCTTTAAGGAGCCGTTTGGAACTCAGGGTCGTGGAGGTTACTTTGACGAGTTCGGYGTCATTCGA
>CsinG6PD
GACTGGTTTGGCAACATGATCTTTGGACCAACCTGGAACAGAGACAGCATTGCCAGTGTTACCATCACCTTCAAGGAACCCTTTGGCACACAGGGTCGTGGTGGATACTTTGATGAGTTTGGGATCATTCGAGATGTGATGCAGAACCATCTTCTTCAGATTCTCTGCCTTGCTGCCATGGAGAAACCTGTCACCACCAGTCCTGATGATATCAGGAATGAGAAGGTGAAGGTGCTGAAGGCCATCCCCTCCCTCTCCCTGTCCTCCTGTGTGCTTGGTCAGTACTCTGGAGACCCTGACAGTGAGGATCCTGATGCCAGGCTTGGATACCTGGAGGACCAAACTGTGCCAGAGGGATCATCTTGCCCAACATTTGCTGCTGCTGTGCTCAAGATTAACAATGAGAGGTGGGATGGGGTCCCTTTCATGCTCAAGTGTGGGAAGCTTTGA
>EaffG6PD
ATGATTGACGCGGAGTGCACTGAAGGGAACCCTGAAGGACTCCAGCTTCTTAGGGAGTCTCTAAGAAAGGTTCAGTTGAAGGATGAAGGTGTACACTCTAATGTGTTTGTCGTCTTCGGTGCAAGCGGAGATTTGGCGCGAAAGAAGATTTATCCGACCCTCTGGGCTCTTTACAGGGACAATCTACTGCCTAAGGGTACTCAGATATTTGGGTATGCACGATCCAAGATGACTGTAGAGGAACTCAGGGGAAAATGTGCGGCTACAGTAAAAGCTAAGGATGGTGAGGAGGCTGAACTAGAAGGATTCTGGAAAGCAAATCATTACGTGGCAGGAAGTTATGATACTAAGAGAGATTTTGAGTTGCTGGCACAGGAAATGTCAGCTGTTGAAAAGGGGCAAAATAATAGACTTTTCTATCTGGCACTCCCTCCCTCAGTTTTCAAACCAGTAACATCTATGCTAAAGGAGGCCTGTATGTCAACAAAGGGTTGGACTAGAGTAATTGTAGAGAAACCATTCGGCAAGGATTCCGCTAGTTCTGCCGATCTCAGTAATCATCTGATGAAACTATTCGCAGAAGACCAGCTTTACAGGATTGATCATTATCTTGGGAAGGAGATGGTTCAAAATCTGATATCATTGAGGTTTGGTAACATGATCTTTGCTCCTACTTGGAACAGGGACAATATTGCTAGCGTTGTAATTACCTTCAAGGAACCTTTTGGAACTCAGGGTAGGGGAGGATACTTTGATGAATTCGGGATTATCAGGGATGTTATGCAGAATCATCTTCTGCAGATTCTTTGCCTGACAGCTATGGAGAAACCGGTCACCACATCACCTGATGATATTAGGGACGAGAAGGTGAAAGTTTTGAAGGCAGTTGAAGTCCTTTCTCTAGATGACGTGGTCCTAGGACAATACCAGGGGAATCCCGAGGGAGCGGATGAAGATGCTAGACTCGGCTATTTAGACGACCCCACGGTTCCCGCCGGTTCCACGTGTCCAACATTTGCCGCGGCACATCTTAAGATTAAGAATGAGAGATGGGACGGGGTACCCTTTATTCTCAGATGTGGAAAAGCCTTGAACGAGAGAAAAGCTGAGGTTCGTATACAGTATAAGGACGTACCTGGAGATATATTTAATGGTTCAACTGTACGCAATGAGCTAGTTATCAGGGTTCAGCCGAATGAGAGTGTGTATGTGAAGGTTATGACTAAGACCCCGGGGATGTCGTTTAACCTCGAGGAAACTGAACTAGATCTTACTTACAAGTCAAGATACAAGGAAGCTAGGCTACCAGAGGCTTATGAACGGTTGATCCTTGATGTTTTTGTTGGATCTCAGATGCACTTTGTCAGGAGTGATGAGCTAGCCGAAGCTTGGAGAATATTTACCCCGCTTCTTCACAAAATAGAGGAAGAAAAACCTGCTCCTATTCTGTACAAGTACGGTACTCGAGGACCGAAGGAAGCTGATGAGATGGCAACCAAAGCAAATTTCTTGTACACTGGCCGGTACAAGTGGTCCGCGCCTTCCCCCTCTAAGATGTAA
>AfosG6PD
ATGACGTCTTCAAATATAAGCTCTGGCGAGCCCGCCGATTTGTCCAACGTTTTTGTCGTTTTCGGCGCTAGCGGCGATTTGGCCCGCAAGAAGATTTATCCAACGTTATGGGCTCTGTTCAGAGATAACCTTCTGCCTAAGGATACCAAGATATTTGGGTATGCGAGGTCCAAGTTCACCGTACAACAAATAAGAGAGAAGTGTGTGGGCACTGTGAAAGCCAAGCCGGGAGAAGAAGAAGCTCTTGATAAATTCTGGCAGTCCAATTATTATGTTGCAGGTAGCTATGACACAAAGCGGGATTTCGAGATGCTGGCCCAGGAGATGGGGGGTGTGGAGAAGGGGCGCAATAACCGGTTATTCTACCTGGCTCTCCCGCCATCCGTTTTCAAACCGGTTACCACCATGATAAAGGAGACTTGTATGTCAGACAAGGGCTGGAGCAGGATCATTGTTGAGAAACCTTTTGGAAAGGATTCTGAAAGTTCAGCAGAGTTGAGCAACCATCTACAGAAACTATTCACTGAGGAACAACTTTACAGGATTGACCATTACCTGGGAAAGGAGATGGTGCAAAATTTAATTTCCCTCCGATTTGGAAACATGATCTTTGGCCCAACTTGGAACAGGGACAGCATTGCTAGTGTGATTATCTCCTTCAAAGAACCTTTCGGCACCCAGGGACGTGGTGGATACTTTGACGAATTCGGAATCATTAGAGATGTGATGCAGAACCACTTGCTTCAAATCCTTTGTTTGACCGCCATGGAGAAACCTGTCACAACATCACCTGATCACATCAGAGACGAGAAGGTGAAAGTACTGAAAGCCGTAGAGGAATTGACCATGGATGACGTAGTACTTGGACAGTACCAGGGAGACCCAGATAGCAATGATGAGGATGCCAGACTTGGGTATTTAGATGACAAAACTGTTCCTGCCGGCTCTACGTGTCCCACCTATGCGGCTGCCGCTCTCAAAATCAAGAACGAACGTTGGGATGGCGTTCCCTTTATCCTTAGATGTGGCAAGGCCCTCAATGAAAGAAAAGCTGAGGTTCGTATTCAATACAGAGACGTTCCAGGGGATATTTTCAACAAGCAGACAGTCAGAAATGAGCTAGTTATCCGAGTTCAGCCTAATGAGAGTGTTTATGCCAAGGTTATGACAAAGACCCCTGGCATGTCCTTCACCCTGGAGGAGACAGAACTTGACCTCACTTACAACTCCAGATACAAGGATGCCAGGTTACCTGAGGCTTATGAGAGACTGATTCTTGACGCCTTCGTCGGCTCACAAATGCATTTTGTCAGGAGCGATGAATTAGCTGAAGCCTGGAGAATATTCACCCCCCTCCTTCACAAAATTGATGCCGAAAAACCCAAGCCTATTCCGTACAAGTACGGCTCCCGCGGACCCAAGGAGGCTGACGCGCTTTTTGCCGCCAACGATTTCAAATACACGGGCCGTTACAAGTGGCAGGAGCCCGCCAAACTGTGA

>LsalH3	gb|BT077495.1|:142-552 Lepeophtheirus salmonis Pacific form clone lsal-evj-532-043 Histone H3.3 putative mRNA, complete cds
ATGGCGCGTACCAAGCAAACTGCCCGTAAATCCACCGGAGGAAAGGCTCCTCGTAAACAATTGGCGACCAAGGCAGCCCGTAAATCTGCTCCTTCCACTGGTGGAGTGAAGAAGCCTCATCGTTATCGCCCTGGTACTGTGGCTCTTCGTGAGATTCGTCGTTACCAAAAATCCACGGAGTTGTTGATCCGTAAACCTCCTTTCCAACGTCTTGTTCGTGAGATTGCTCAAGACTTTAGGACGGACCTTCGGTTCCAGAGTGCTGCCATTGGTGCACTTCAAGAAGCCTCTGAAGCCTATTTGGTGGGTCTCTTCGAAGACACCAACTTGTGCGCCATTCACGCCAAACGTGTCACTATTATGCCCAAGGATATCCAATCGGCCCGTCGTATTCGCGGAGAACGGGCTTAG
>CrogH3
ATGGCTCGTACCAAGCAAACCGCTCGCAAGTCCACCGGAGGCAAGGCTCCCCGCAAGCAGCTGGCCACCAAGGCTGCTCGCAAATCTGCCCCTGCAACCGGAGGAGTGAAGAAACCCCATCGCTACAGACCCGGTACCGTGGCTCTCCGTGAGATCCGTCGCTACCAGAAGAGCACTGAGCTCCTCATCCGCAAGCTGCCCTTCCAGCGACTCGTCCGTGAGATCGCCCAGGACTTCAAGACTGACCTTCGCTTCCAGAGCTCCGCCGTCATGGCTCTCCAGGAGGCCTCCGAGGCTTACCTCGTAGGTCTCTTCGAGGACACCAACTTGTGCGCCATCCACGCCAAGCGTGTCACCATCATGCCCAAGGACATCCAGCTCGCCCGACGAATCCGTGGAGAG
>TcalH3
ATGGCTCGCACGAAGCAAACCGCTCGAAAATCCACCGGAGGCAAAGCTCCTCGTAAGCAGCTGGCTACCAAAGCCGCTCGAAAGTCTGCTCCGGCGACGGGTGGAGTGAAGAAGCCCCATCGTTATCGTCCTGGAACCGTGGCCTTGCGGGAGATTCGCCGTTATCAGAAGTCGACCGAACTGTTGATTCGCAAGTTGCCGTTCCAACGCTTGGTTCGTGAGATCGCTCAAGATTTCAAAACCGATTTGCGCTTCCAATCGTCGGCTGTCATGGCTTTGCAAGAAGCCTCGGAGGCGTACCTGGTGGGACTGTTCGAAGACACGAACCTGTGCGCCATTCACGCGAAACGCGTGACGATCATGCCCAAGGATATCCAATTGGCTCGTCGAATCCGCGGGGAACGCGCTTAA
>CsinH3
ATGGCCAGAACCAAGCAGACTGCCCGTAAGTCTACAGGAGGGAAGGCCCCTCGCAAGCAGCTTGCCACTAAAGCAGCTCGTAAGTCAGCCCCAGCTACAGGTGGAGTGAAGAAGCCCCACAGGTACAGGCCTGGTACTGTGGCTCTCAGGGAGATCAGGAGATATCAGAAGTCCACGGAGCTGCTCATCAGGAAGCTGCCTTTCCAGAGGCTGGTCAGGGAGATTGCTCAAGACTTCAAGACTGATCTCAGGTTCCAGTCATCCGCTGTCATGGCTCTACAGGAGGCTAGTGAGGCCTACCTGGTGGGTCTGTTCGAGGACACCAACCTCTGCGCCATCCACGCCAAGAGGGTCACCATCATGCCCAAGGACATCCAGCTTGCCAGGAGGATCAGAGGAGAGCGTGCATAA
>AfosH3
ATGGCCCGTACCAAGCAGACCGCTCGTAAATCCACCGGAGGCAAGGCTCCCAGGAAGCAGTTGGCCACCAAGGCTGCCAGGAAGAGCGCCCCCTCCACAGGTGGTGTGAAGAAGCCCCACAGGTACCGTCCCGGTACCGTCGCCCTCCGAGAGATCAGGAGGTACCAGAAGTCCACTGAGCTCCTCATCAGGAAGCTGCCCTTCCAGCGTCTCGTCAGGGAGATTGCCCAGGACTTCAAGACTGACCTGAGGTTCCAGAGTGCAGCTATCGGGGCGCTGCAGGAGGCTAGCGAGGCCTACCTCGTCGGTCTGTTCGAGGACACCAACCTGTGCGCCATCCACGCCAAGAGGGTCACCATCATGCCCAAGGACATCCAGCTCGCCAGGAGAATCAGAGGAGAACGTGCTTAA
>EaffH3
ATGGCCCGTACCAAGCAGACTGCTCGTAAATCTACTGGAGGCAAGGCCCCCAGGAAACAGTTGGCCACGAAGGCAGCCAGAAAATCTGCCCCTTCCACCGGAGGAGTTAAGAAGCCCCACAGATACAGGCCCGGTACAGTCGCCCTCAGAGAGATCAGGAGGTACCAGAAGTCCACCGAGCTCCTCATCCGTAAGCTGCCCTTCCAGCGTCTGGTTAGGGAGATCGCCCAGGATTTCAAGACTGACCTCAGGTTCCAGAGCGCCGCCATCGGAGCTCTTCAGGAGGCTAGCGAGGCTTACCTAGTCGGTCTATTTGAGGACACCAACTTGTGCGCCATCCACGCCAAGAGGGTCACTATCATGCCCAAGGACATCCAGCTTGCTAGGAGAATCCGTGGAGAGCGTGCTTAA
>LcypH3
ATGGCCAGAACAAAGCAGACAGCTCGTAAATCTACTGGTGGCAAAGCGCCCAGAAAGCAATTGGCAACGAAAGCTGCCCGAAAGAGCGCGCCAGCCACTGGCGGCGTGAAGAAGCCGCACAGATATCGTCCTGGTACAGTTGCTCTGAGAGAGATCAGAAGATACCAGAAGAGCACGGAGCTGTTGATCCGCAAGCTGCCATTTCAGCGATTGGTCAGAGAGATAGCGCAGGACTTCAAGACCGACCTGAGATTCCAGAGCTCGGCTGTGGCCGCGCTGCAAGAGGCCAGCGAGGCCTATTTGGTCGGCCTGTTCGAGGACACCAACTTGTGCGCCATCCACGCCAAACGTGTCACCATCATGCCCAAAGACATCCAGTTGGCCCGTCGAATCCGTGGAGAGCGCGCTTAA

>LsalEno	gi|155966225|gb|EF490883.1| Lepeophtheirus salmonis clone LS0064 enolase mRNA, complete cds
TGATGATGCCGGTGCCCGCATTTAATGTCATTAACGGAGGTTCTCATGCTGGAAATAAGTTGGCGATGCAAGAATTCATGATCCTTCCAACTGGAGCTCCCTCCTTCACTGAAGCCATGAGGATGGGATCTGAAATCTATCACCATCTCAAGGCTCTTATCAAGAAGAAGTACGGGTTGGATGCTACAGCCGTTGGAGATGAGGGTGGCTTTGCTCCCAACTTCCAAGCCAACGGCGAGGCTATCGACCTTCTTGTTGGAGCCATTGAAAAGGCTGGATACACTGGAAAAATCAAGATCGGAATGGATGTTGCTGCTTCAGAATTTTACAAAAATGGAAAGTACGATTTAGATTTCAAAAATGAAGAATCCAAAGAGGCCGATTGGCTAACTTCCGAGGCTCTTGGTGAAATGTACAAAGGATTCATCAAGGATGCACCTGTCATTTCCATTGAAGATCCCTACGATCAAGATGATTGGGAGGGAAGGACTGCATTGACATCACAAACTGACATTCAGATTGTCGGAGATGATCTCACAGTCACAAACCCCAAGCGTATTCAAATGGCTGTTGACAAGAAATCTTGCAACTGCCTCCTCTTGAAAGTAAATCAAATTGGTTCAGTAACTGAATCTATTCGGGCCCACAATCTTGCTAAGAGCAACGGCTGGGGTACCATGGTCTCTCATAGATCTGGTGAGACAGAGGATTGTTTCATCGCTGATCTCGTCGTTGGTCTCTGCACTGGTCAAATCAAGACTGGAGCTCCTTGCAGATCCGAACGTTTGTCTAAATACAATCAATTGTTGCGTATTGAAGAGGAGTTGGGATCCAACGCTAAATATGTCGGTGACAAGTTCAGAATGCCCTTTTAATGATCTAAAGGGTTGTTTCTTCATTGAAGAAAGTTCATTTCTATAGTCACAATAAATTATTTCATGGTTTTACAAGAAATTCACAGGACGAAAAAACAAAAATCTTAATTTATTGAATTATTTCTATATGTATTACACGCGTACTCTAAGTAAAACCTTATAAAGGAATATAATTGTAATATAATTTATTGTAATATTTTTTTTTTCATATTTAATTTATATTAAGGGTTGCCATTTAAATATATAAATTCCCCGTTGGTAAAAAAAAAAA
>CrogEno
ATGCCCATTAAAGAAATCCACGCTCGTCAGATCTATGACTCCCGAGGAAACCCCACTGTAGAGGTAGACCTCACCACGGAGCGAGGAATCTTCCGGGCTGCTGTCCCTAGCGGGGCTTCCACAGGCGTTCACGAGGCCCTAGAGCTCCGTGACAAGGACTCCACCTGGCATGGAAAGAGTGTCCTAAAGGCTGTCAAGAACGTCAACGAAGTCCTTGGCCCCGAGCTCGTCAAGAAGGAGTTCGACCCTGTCAAGCAGGAGGAAATCGATGATTTCATGATTTCTCTTGACGGCACTGAGAACAAGAGCAAGTTTGGTGCCAACGCTATCCTTGGCATCAGCATGGCCGTCTGCAAGGCCGGCGCTGCACACAAGGGCGTACCTCTCTACCGTCACATCGCAGACCTCTCAGGAGTCAAGGAAGTCATGATGCCTGTGCCGGCCTTCAACGTCATCAACGGAGGCTCTCACGCCGGGAACAAGCTAGCCATGCAAGAGTTCATGATCCTCCCCACGGGAGCCCCTTCTTTCAGCGAGGCTATGCGCATGGGATCCGAGATCTACCATCACCTCAAGGCCCTCATCAAGAAGAAGTACGGCCTTGATGCCACTGCTGTTGGAGATGAGGGTGGCTTCGCTCCTAACTTCCAGGCCAATGGGGAGGCCATTGATCTCCTTGTGGGGGCCATTGAGAAGGCTGGATATACGGGGAAGATTAAGATCGGCATGGATGTGGCCGCATCTGAATTCTATAAGAAGGGAAAGTACGACTTGGACTTTAAGAATGACGCTTCCAAAGAGGCAGATTGGATTTCCTCTGATGCCCTTGGAGAAATGTACAAGGGATTCATCAAGGATGCTCCCGTTCTCTCCATTGAGGATCCCTACGATCAGGATGATTGGGAGGGATGGACAAAATTGACTGCGGAGACGGACATTCAAATTGTTGGCGACGATCTCACCGTCACGAACCCCAAGCGTATCCAAATGGCCGTTGAGAAGAAGGCTTGCAACTGTCTCCTTCTCAAGGTGAACCAGATTGGCTCCGTGACAGAGTCCATCCGGGCCCACAACCTCGCCCGAAGCAATGGTTGGGGCACCATGGTGTCACATCGCTCCGGAGAAACCGAGGACTGCTTCATCGCTGATCTCGTAGTTGGACTCTGCACCGGGCAAATCAAGACTGGAGCTCCCTGCAGATCTGAGCGTCTCGCCAAGTACAACCAACTCCTCCGCATTGAAGAGGAACTCGGCTCAAAGGCCAAATATGTCGGCGACAAATTCAGAAAGCCATACTAA
>TcalEno
ATGCCCATCAAGAAGATCCACGCCCGTCAAATCTTCGACTCCCGGGGTAACCCCACCGTGGAGGTGGACCTCACCACCGAGAAAGGCATTTTCCGAGCTGCCGTGCCTTCTGGCGCTTCTACCGGCATCTATGAGGCCTTGGAGCTCAGAGACCAGGACAAGTCCAAGTACATGGGCAAGGGCGTGTCCAAGGCCGTGGATAACATCAACACCATCATCGCCCCCAAATTGGTGGAGATGAGCTTGGATCCCGTGGATCAAACCAATGTCGACAAGGTTATGTTGGACATGGACGGCACCGACAACAAGAACAAGTTGGGCGCCAACGCCATCTTGGGCGTGTCTATGGCCGTGTGCAAGGCCGGTGCCGCTCATAAGGGCGTACCTTTGTACCAGCACATTGCTGACTTGGCCGGCGTCAAGGAGGTCAAGATGCCCGTGCCCGCTTTCAACGTCATCAACGGCGGATCGCACGCCGGCAACAAGCTGGCTATGCAGGAGTTCATGATCTTGCCCACGGGTGCGGCCAATTTCACCGAGGCCATGCGCATGGGATCCGAGATCTACCACCATTTGAAGGCTGGCATCAAGGCCAAGTACGGTTTGGATGCCACCGCCGTGGGTGACGAGGGCGGCTTTGCCCCCAACTTCCAGAACAACAAAGAGGCTCTGGAGCTCTTGGTGGGGGCCATCGAGAAGGCTGGATACAGTGGCAAGATCCAGATTGGCATGGACGTGGCCGCTTCTGAATTCCGCAAAGGCGACAAGTACGATCTGGACTTCAAGAATCCCGAATCCAAGGAAGCCGACTGGATCTCGTCTGATGCCTTGGGAGAAATGTACAAAGGCTTCATCAAGGATTTCCCCGTCACTTCCATCGAGGATCCCTTCGATCAAGACGACTGGGAGGGCTGGACCAAGTTGACCGGCGAAACCTCCATCCAAATCGTCGGCGACGACTTGACCGTCACCAACCCCAAGCGAATCCAAATGGCTGTGGACAAGAAATCGTGTAATTGTCTGCTCTTGAAAGTCAACCAAATCGGCTCGGTCACCGAGTCCATCGAGGCCCACAACCTGGCCAAGAAGAACGGCTGGGGCACTATGGTCTCTCATCGATCTGGCGAGACCGAGGATTGCTTCATTGCCGATTTGGTGGTGGGTCTTTGCACCGGCCAAATCAAAACTGGAGCTCCTTGCCGATCTGAGCGTTTGGCCAAGTACAATCAATTGCTCCGGATCGAGGAGGAGTTGGGAGCCAATGCCAAGTTTGTGGGAGAGAAGTTCCGCAACCCTGATGCTTAA
>CsinEno
GAAGATCGCCAATACAAGAAGATCCACGCCCGCCAGATCTACGACTCACGCGGTAACCCCACCGTGGAGGTTGACTTGACTACTGAGAAGGGAATTTTCCGCGCTGCTGTGCCATCAGGAGCTTCCACTGGGATTTATGAAGCCTTGGAGATGAGAGACAAGGCTGAGACCTGGCATGGCAAGGGTGTCCAGAAGGCTGTCCACAACGTGAACAACCTGATTGCCCCTGAGATTGTAGCCAAGTGCCTGGACCCTGTAGAGCAGGAAAAGATTGATAGCCTAATGCTTGCTACTGACAACAAGAACAAGCTTGGTGCAAATGCTATCCTAGGAGTCTCCATGGCTGTGTGCAAGGCTGGGGCTGCTCATAAAGGAGTTCCTCTCTACCGCCACATTGCTGACCTTGCTGGAGTGAAGGATGTCTTCATGCCTGTACCCTGCCTCAATGTGATCAATGGAGGATCTCATGCTGGCAACAAGCTGGCCATGCAGGAGTTCATGGTTCTTCCTCTTGGAGCTTCCTGCTTCTCTCGCAGAGTACATGGGGGGTCTGAGCTCTACCATCATCTCAAGGCTCTCATCAAGAAGAAGTATGGTCTTGATGCTACTGCTGTAGGAGATGAAGGTGGCTTTGCTCCAAACTTCCAGAACAATGGAGAGGCTTTGGACCTGCTGGTGGAGGCCATTAAGAAGTCTGGATATGAAGGGAAAATCATGATTGGCATGGACATCGCTGCTGCTGAGTTCTTCAAGAATGGGAAGTATGATCTTGATTTCAAGAACCCCAACACCAAGGAGGCTGACTGGATCAGCTCTGATGCTCTCTTGGAGATGTACAAGGGCTTCATCAAGGACTATCCAGTTGTGTCTATTGAGGATCCATTTGACCAAGATGACTGGGCTGGCTATGCCAAGCTGACCAAGGAGACCTCCATCCAGATTGTTGGAGATGACCTTCTTGTCACCAATCCTAAGAGAATCCAGACTGCTATTGAGAAGAAGGCTTGCAATGGTCTTCTGCTGAAGGTGAACCAGATTGGATCCGTGACCGAGTCTATCAAGGCTCACAACATGGCCAAGGCTGAAGGGTGGGGCACCATGGTGTCTCACAGGTCTGGTGAGACTGAGGACTGCTTCATTGCTGATCTTGTGGTTGGTCTTGGGACTGGACAGATCAAGACTGGGGCTCCCTGCAGGTCTGAGCGCCTCGCCAAGTACAACCAGCT
>AfosEno
ATGCCTATTAAGAAGATCCATGCCCGCCAAATCTATGACTCACGTGGCAACCCGACCGTCGAGGTTGACCTCACAACAGAGAAGGGGATCTTCCGTGCTGCAGTTCCTAGCGGTGCCAGCACTGGTATCTACGAGGCTCTCGAGCTCAGAGACAAGGGCGATACCTGGCACGGCAAGGGCGTCTCCAAGGCTGTTGACAACGTAAACAACCTCATTGCTCCTGAGCTGGTGAAGGCTAACTTGGACCCTGTGGAGCAGGTCAACATTGACGAGATGATGTTGAAGCTTGACGGCACCGATAACAAGAACAAGTTGGGTGCTAACGCCATTCTGGGCGTGTCCATGGCCGTCTGCAAGGCTGGCGCCGCTCACAAGGGAGTTCCTCTGTACAGACACATCGCTGACCTTGCCGGTGTGAAGGACGTTATCATGCCCGTGCCAGCCTTGAACGTTATCAACGGTGGCAGTCACGCCGGTAACAAGCTGGCTATGCAAGAGTTCATGGTCTTGCCTACTGGCGCTTCCTGCTTCTCTGAGGCCATGAGAATGGGATCAGAGCTGTACCACCACCTGAAGGGAATCATCAAGAAAAAGTACGGTCTGGACGCCACCGCTGTGGGTGACGAGGGAGGATTCGCCCCCAACTTCCAGAACAACGGTGAAGCTCTCGAGTTGCTCGTAGAGGCCATCAAAAAGTCCGGCTATGAGGGCAAGATCCAGATTGGCATGGACATTGCTGCTTCAGAGTTTTTCAAGAACGGCAAATACGACCTGGACTTCAAGAACCCCGAGTCCAAGGAGGCCGACTGGATCACCTCCGACCAGTTGGGTGAGATGTACAAAGGATTCATCAAAGATTACCCAGTTGTGTCAATTGAAGACCCCTTTGACCAAGACGATTGGGAGGGCTACACTAAGCTCACCTCTGAGACCTCAATCCAGATCGTTGGTGATGACCTGTTGGTGACCAACCCCAAGAGAATTCAGACCGCCATCGACAAGAAGGCTTGCAACGCCCTGTTGTTGAAGGTGAACCAGATTGGATCTGTGACCGAGTCTATCAAGGCTCATCAGATGGCCAAGGGTCAGGGCTGGGGCACCATGGTATCTCACAGATCTGGCGAGACAGAGGACTGCTTCATCGCTGATCTTGTTGTTGGCCTCGGTACAGGACAGATCAAGACCGGTGCCCCCTGCAGAAGTGAGCGCCTCGCCAAGTACAACCAGCTGCTCAGAATTGAGGAGGAGCTCGGCTCCGGGGCCAAGTTTGCTGGTGCCAACTTCCGTTGCCCACAATAA
>EaffEno
ATGCCGATCAAGAAGATTCACGCACGTCAGATTTATGACTCCAGGGGAAATCCTACTGTTGAGGTCGACCTTACTACAGAGAAGGGAATCTTCAGAGCTGCGGTCCCTTCAGGGGCTTCCACTGGCATCTATGAGGCCCTAGAACTTAGGGATAAGGCCGAGACCTGGCATGGAAAGGGCGTGACTAAGGCTGTAAACAATGTTAATAATATCATTGCCCCTGAACTGATCAAGAACTGCTTGGATCCTGTTGAGCAAGAAAAAATAGATGAGTTGATGCTAAAGCTGGATGGAACGGACAACAAGAACAGTCTGGGAGCCAACGCTATCCTAGGAGTATCCATGGCTGTTTGCAAAGCTGGGGCAGCACACAAGGGTGTGCCTCTTTATCGTCACATTGCTGATTTGGCTGGCGTCAAGGATGTGATCATGCCAGTCCCTGCACTCAACGTCATCAATGGCGGGAGTCACGCGGGAAACAAACTGGCCATGCAAGAATTCATGGTACTTCCCACTGGAGCTACCTGCTTCTCCGAGGCTATGAGAATGGGCTCTGAACTTTACCATCATCTTAAGAGCATCATTAAAAAGAAGTACGGGTTGGATGCTACTGCTGTTGGTGATGAGGGAGGTTTTGCTCCCAACTTTCAGAACAACGGCGAGGCTCTAGAACTTCTGGTAGAGGCTATTAAAAAGTCTGGTTACGAAGGCAAAATTCAAATTGGTATGGATATTGCAGCCGCTGAGTTCTATAAGAACGGAAAATACGACCTCGATTTCAAAAACCCAGAGTCTAATGAGGCTGACTGGATTAACTCCGATCAGCTTGGAGAAATGTACAAAGGTTTCATTAAGGATTACCCAGTGGTTTCGATTGAGGATCCCTTTGACCAAGATGATTGGGAGGGATATACTAAACTCACTTCTGAAACTTCAATTCAAATTGTTGGTGACGATCTGCTTGTTACCAACCCTAAAAGAATCCAGACCGCAATCGACAAGAAAGCCTGCAATGCACTTCTTTTGAAGGTTAATCAGATCGGGTCAGTAACAGAGTCCATCCGTGCTCACCAGATGGCCAAGGCTCAAGGTTGGGGCACTATGGTATCTCACAGGTCTGGTGAGACTGAGGATTGTTTCATCGCTGACCTGGTTGTTGGACTGGGAACAGGTCAAATCAAGACCGGTGCACCCTGCAGGTCAGAGAGACTTGCTAAGTATAACCAGCTGCTCAGGATCGAGGAGGAACTAGGACCCGGAGCAAAGTTTGCTGGAGTGAACTTCCGCAATCCACAGTAG
>LcypEno
ATGCCTATCAAGAAGATCTTCGCTCGCCAAATCTACGACTCCCGTGGCAACCCCACCGTCGAAGTGGACCTGACCACGGAGAAGGGGATCTTTCGAGCTGCCGTGCCAAGCGGCGCATCCACCGGCATCCATGAGGCCCTGGAGCTGAGAGACAACGAGAAGGGCAAATGGCATGGCAAGGGCGTGCTCAAGGCCGTGGACAACGTGAACAACGTTATTGCCCCGGCCCTGGTGAATGCCAACCTGGACCCGGTCGATCAGACGGCCATCGACGAGCTCATGCTCAAGCTGGACGGCACGGACAACAAGAGCAGCCTGGGCGCCAACGCCATCCTCGGCGTCTCAATGGCCGTCTGCAAGGCCGGAGCCGCCCACAAAGGCGTGCCTCTGTACAGGCACATCGCCGACCTGGCCGGAGTGAAGCAGGTCATGATGCCCGTGCCGGCTTTCAACATCATCAACGGCGGCTCGCACGCCGGCAACAAGCTGGCCATGCAGGAGTTCATGATCCTGCCGGTTGGGGCGACTAGCTTCACCGAGGCCATGAAGATGGGTACCGAGACCTACCACCACCTGCGCACCCTGATCAAGGCAAAGTACGGGCTGGATGCGACGGCAGTCGGTGACGAAGGAGGCTTCGCTCCCAACTTCCAGAACAATGCCGACGCTATCAAGTTGTGCACGGACGCTATCGAGAAGGCCGGATATACCGGCAAAATCAAGATTGGCATGGATGTGGCTGCGTCCGAGTTCTACAAGGACGGCAAGTACGATCTGGACTTCAAGAACCCCAACTCGAACCCCGATGACTGGATCACGTCGGACAAGCTGGCCGACATGTACCGCGGCTTCATTGCCGACGCTCCGGTCGTGTCCATCGAGGATCCCTTCGATCAAGACGACTGGCAGGGATGGTCCGCCTTGACTGGCAGCACCCCCATTCAGATCGTGGGCGACGACTTGACGGTCACCAACCCGAAGCGAATCCAGATGGCGGTGGACAAGAAGGCCTGCAACTGCCTGCTTCTCAAGGTCAACCAGATCGGCAGCGTCACCGAGTCCATCGCCGCCCACAACTTGGCCAAGGCCAACGGCTGGGGCACCATGGTCTCCCATCGATCCGGCGAGACCGAGGACTGCTTCATCGCCGATCTAGTGGTGGGTCTGTGCACCGGTCAGATCAAGACCGGAGCTCCCTGCCGATCTGAGCGTCTGGCCAAGTATAACCAGCTGCTCCGTATTGAAGAGGAGCTGGGCTCTGCTGCCAAGTTCGCCGGCGAGAAGTTCCGAAACCCCTGCAAGTAA

>LsalGAPDH1	gb|BT121171.1|:66-1064 Lepeophtheirus salmonis Atlantic form clone lsaA-evv-514-203 Glyceraldehyde-3-phosphate dehydrogenase putative mRNA
ATGGTCAAAGTTGGAATTAACGGATTTGGACGTATCGGCCGTCTTGTTCTCAGAGCCGCTCTTGATCATGGTGTTGACGTTGTTGCTGTGAATGATCCTTTCATCCCCGTGGACTACATGGCATACATGTTCAAGTATGACTCCACCCACGGAATGTGCAAAAAGGACATTTCTTACAGCGATGGCAAATTGATCATTGATGGAAAGAAAATCACCGTGTTCGGAGAGAGAGATCCCGCCAACATCAAGTGGGGAGAAGCCGGAGCAGACTACGTGGTCGAATCCACTGGTGTCTTCACCACCATTGAAAAAGCCAATGCTCATATCCAGGGTGGTGCCAAGCGTGTCATTATTTCTGCTCCATCTGCAGACGCTCCCATGTTTGTTATGGGTGTCAACCATGAGTCTTATGACCCATCCATGAAAGTTATTTCCAACGCCAGTTGCACAACCAACTGTCTCGCTCCTTTGGCCAAGGTTATTCACGACAATTTTGGAATCGAACAAGGTCTCATGACCACCGTTCACGCCGTCACCGCTACCCAAAAAACCGTTGATGGACCCTCAGCAAAGAACTGGCGTGATGGCCGTGGTGCTGGACAAAATATTATTCCTGCATCTACTGGTGCCGCCAAGGCTGTAGGTAAGGTTATCCCTGATTTGAATGGCAAGCTTACTGGGATGGCTTTCCGTGTACCTACTCCCGACGTGTCAGTTGTCGATTTGACAGTTATTCTCAAAAAGGGAGCTACTTACGAGGAAATCTGTGCCAAGATCAAGGAGTACTCTGAAGGACCAATGAAGGGTATTTTAGGATACACTGAAGATGCAGTTGTCTCCTGCGATTTCACATCTGACCCACGTTCATCTATTTTTGATGCCAAGGCTGGTATTCAGCTTAGCAACAACTTTGTCAAATTGGTCAGCTGGTATGACAACGAATATGGATACTCAAACCGTGTTGTTGACTTGGTCAAATACATTGCCACCCAAGAGTAA
>CrogGAPDH1
ATGGTGAAGGTTGGCATTAATGGATTTGGCCGCATTGGTCGTCTCGTTCTCCGGGCTGCATTGGATAATGATGTGGATGTTGTCGCCGTGAACGATCCCTTCATTCCCGTGGACTACATGGCCTACATGTTCAAGTACGACTCCACCCACGGAATGTGCAAGAAGGACATTTCTACCTCCGGCGACAAGCTCATCATCGACGGTAAGGAGATCGTCGTCTTTGGGGAGCGTGACCCCGCCAACATCAAGTGGGGAGCCTCCGGTGTGGACTATGTCGTGGAGTCCACCGGTGTCTTCACCACCATCGAGAAGGCCAATGCTCACATCAAGGGCGGTGCCAAGCGGGTCGTCATCTCTGCACCCTCCGCAGATGCACCCATGTTCGTCATGGGCGTCAACCATGAAAAATACGACACCTCCATGACCGTCATCTCCAACGCCAGCTGCACCACTAACTGCCTGGCACCACTCGCCAAGGTCATCCACGATAACTTTGGCATCGAGCAAGGACTCATGACCACTGTCCACGCCGTCACCGCCACTCAAAAAACCGTGGACGGACCCTCCGCAAAGAACTGGCGTGATGGCCGTGGTGCCGGACAGAACATCATTCCCGCCTCCACTGGCGCCGCCAAGGCCGTGGGCAAGGTCATCCCAGACCTGAACGGCAAGCTGACCGGCATGGCCTTCCGTGTCCCCACCCCCGACGTCTCCGTTGTGGACCTGACCGTCATCCTCAAGAAGGGCGCCTCCTATGAGGAGATCTGTGCCAAGATCAAGGAGGTCTCTGAAGGGCCCATGAAGGGTGTTCTTGGATACACCGAGGACCAAGTCGTCTCCTGCGACTTCACCTCGGACCCACGCTCATCCATCTTTGACGCTAAGGCTGGAATCCAGCTCAGCAACAACTTCGTGAAATTGGTCAGCTGGTACGACAACGAATACGGATACTCCAACCGTGTTGTTGACTTGATCAAGTTCATCGCCACCAAGGAATAA
>TcalGAPDH1
ATGTCCAAGATTGGAATTAACGGATTCGGCCGTATTGGTCGCTTGGTCCTGCGATCTGCCGTGGCCAAGGGCGCCGCTGTGGTGGCCGTCAACGACCCCTTCATTCCTCTGGACTACATGGTTTACATGTTTAAATATGATTCTACTCACGGACGCTTCAAGGGCGAGGTCAAGCACGACGGCACCTTCTTGTACATTAACGACCAGAAGATCACCGTGTTCGGCGAACGCGACCCCGCCAACATTGATTGGGCCTCAGCCGGTGCCGAATACATTGTGGAAAGCACGGGTGCCTTCACCACTTTGGAGAAGGCTGGTGTGCATTTGACCAAGGGCGCCAAAAAGGTGGTAATCTCTGCCCCTTCGGCTGATGCCCCCATGTACGTGATGGGCGTCAACCACGAGCAATACGAGAGTAGCCAACATGTAGTGTCCAATGCCTCGTGCACCACCAACTGCCTGGCTCCATTGGCCAAAGTCATTAACGACAACTTTGGCATCGTCGAAGGTCTCATGACCACAGTTCACGCTGTCACCGCCACCCAGAAGACCGTGGACGGACCCTCCAACAAGGATTGGCGTGGTGGACGCGGCGCCGGACAAAACATCATCCCCTCCTCCACGGGCGCCGCCAAGGCTGTGGGCAAGGTTATCCCAGAACTTAACGGAAAGCTCACCGGTATGGCATTCCGCGTGCCCACGCCTGACGTGTCGGTGGTCGATTTGACCGTGCGTCTGGCCAAGGAGGCCACCTATGCCGAGATCTGCGCTGCCGTCAAGGCCGCCGCCGATGGTCCTCTCAAGGGTTACTTGGGCTACTCGGACGAAGATGTGGTGTCTTCAGACTTCATTGGCGACTCCCACTCGTCCATTTTCGATTCCAAGGCCGGCATCCAACTCTCCCCCACTTTCGTCAAATTGATTTCTTGGTACGACAACGAAATGGGCTACTCCAACCGCGTCATTGACTTGATTCAATACATGCAATCCAAGTAGA
>CsinGAPDH1
ATGGCTGGAAAGATTGGAATCAACGGATTCGGCCGCATTGGCAGATTGGTCCTTAGGGCTGCTGTCCTAAAGGGGGCAACGGTTGTTGCAATCAATGACCCCTTCATCCCCTTGGACTACATGGTCTACATGTTCAAGTATGACTCCACCCACGGACAGTTCAAGGGTGAGGTGAAGGAAGATGGCAAGTTCCTCTATGTCAATGGAAACAAGATCACCGTCTTCAATGAGCGTGACCCTGCCAACATTGACTGGGCTAGCGCAGGAGCTGAATATGTTGTTGAGTCTACCGGAGTGTTTACCACCACTGACAAGGCTCTTGCCCATACCAAGGGAGGAGCCAAGAAAGTGATCATCTCCGCTCCTTCTGCTGATGCTCCCATGTTTGTGATGGGTGTTAACCATGAGAAGTATGACAAGAGTCTCCAAGTTGTCTCCAATGCATCTTGCACCACCAACTGTCTGGCTCCCATGGCCAAGGTTATCAATGATAACTTTGGTATCATTGAAGGTCTGATGACCACAGTTCATGCGGTCACTGCTACTCAGAAGACAGTTGATGGACCAAGTGGCAAGGACTGGCGTGGAGGCAGAGGAGCTGCCCAAAACATCATCCCCTCATCAACTGGAGCCGCTAAGGCTGTTGGCAAGGTTATCCCAGAATTAAATGGAAAACTAACTGGAATGGCTTTCCGTGTGCCAACACCTGATGTGTCTGTTGTTGACCTAACTGTCAGAATTGAGAAAGAAGCTTCTTATGAAGAAATCTGTGCCAAGCTTAAGGAGGCATCTGAGGGATCTATGAAAGGAATTCTTGGATACACTGATGAGGATCTTGTCTCATCTGACTTCATTGGGGATGACAGATCCTCAATTTTTGATGCCAAGGCTGGAATCCAACTTTCCAAAACCTTTGTCAAGCTTGTGTCTTGGTATGACAACGAGATGGGCTACTCTAACCGTGTGATTGATCTGATCACCTACATGCAAAGCCAGGACTAG
>AfosGAPDH1
ATGTCGAAGATTGGAATCAACGGATTTGGTCGTATTGGTCGACTTGTACTCAGGGCTGCCATCGAAAAAGGAGCCATGGTTGTGGCTATCAACGATCCCTTCATTCCCCTGGACTACATGGTGTACATGTTCAAGTACGACTCCACTCATGGCCAGTTCAAGGGAGAGGTTAAGGAGGACGGCAAATTCCTTTACGTAAACGGTAACAAGATCACTGTCTTCAATGAGCGTGACCCTGCCAATATCAACTGGGCCAGTGCCGGTGCCGAATATATTGTCGAGTCCACCGGTGTTTTTACCACTACAGACAAGGCCTTGGCCCACACCAAGGGTGGCGCTAAGAAAGTTATCATCTCTGCTCCCTCTGCTGACGCCCCTATGTTTGTGATGGGCGTCAACCACGAGAAATACGACAAAAGTCTGCAAGTTGTGTCCAACGCTTCCTGCACCACTAACTGCCTGGCTCCTCTGGCCAAAGTTATCAACGATAACTATGGAATTATTGAAGGATTAATGACCACTGTTCACGCTGTGACAGCTACCCAGAAGACTGTCGATGGACCCAGCGGCAAGCTGTGGCGTGACGGACGTGGCGCCGCTCAGAACATTATTCCCGCCTCAACTGGTGCTGCCAAGGCCGTAGGCAAGGTCATTCCTGAGCTCAACGGCAAGCTCACCGGTATGGCTTTCCGTGTGCCTACCCCCGATGTGTCCGTGGTTGACCTGACCGTGAGGCTGAACAAAGAGGCTTCTTATGAGCAGATATGTGCCACCGTTAAGGCTGCTGCCGAAGGCCCCATGAAGGGCATCCTGGGCTTTACCGATGAGCAGCTCGTTTCCACAGACTTCCTCGGCGACAATAGGTCATCTATTTTCGATGCCAAGGCCGGAATTCAGCTGAGCCCTACCTTCGTCAAGCTGGTCAGCTGGTACGATAACGAAATGGGATATTCCAACAGGGTTATTGACCTCATCACTTACATGCAGACCAAGGACTAA
>EaffGAPDH1
ATGTCTAAGATTGGAATTAACGGATTTGGAAGAATCGGACGTTTGGTCCTTAGGGCGGCAGTAGAAAAGGGGGCTACAGTTGTTGCGATCAACGACCCCTTCATCCCCTTGGACTACATGGTTTACATGTTCAAGTATGATTCCACCCACGGACAGTTTAAAGGAGAGGTGAAGGAGGACGGAACCTTCCTTTACGTAAACGGAAACAAGATCACCGTCTTTAATGAGCGCGACCCTGTCAACATTAACTGGGCTAGTGCTGGAGCTGAGTATGTAGTTGAGTCTACTGGAGTATTCACCACCATTGATAAAGCTCTTTCCCACACCAAGGGAGGAGCAAAGAAGGTTGTTATATCTGCTCCCTCTGCTGATGCTCCCATGTTTGTTATGGGAGTAAACCATGAGAAGTATGATCCTAGCCTGCAGATTGTTTCCAATGCATCCTGCACCACCAACTGTCTGGCTCCGCTTGCCAAGGTTATCAACGACAACTACGGCATCCTGGAAGGTTTAATGACCACTGTTCACGCCACCACGGCTACTCAGAAAACAGTTGATGGTCCCTCTGGCAAGGACTGGAGAGGTGGACGTGGAGCTGCCCAGAATATTATTCCATCCTCTACTGGAGCTGCCAAGGCCGTCGGCAAGGTTATCCCTGAATTGAACGGTAAACTTACTGGAATGGCATTTAGGGTCCCAACTCCTGATGTTTCTGTAGTGGATCTCACAGTCAGGTTGGAGAAGGGAGCCAGCTACGAGGATATCTGCGCTAAGCTGAAGGAGGCTGCGGAGGGACCCATGAAGGGTATTCTCGGATATACTGAGGATCAGGTTGTATCTACTGATTTCCTCGGAGATGCTCGTTCATCCATCTTCGATGCTAAGGCTGGAATCCAGCTCTCTCCTAACTTTGTGAAGCTGGTTTCTTGGTATGACAACGAGTTCGGATACTCGAACCGTGTTATTGATCTGATCAAGCATATGCAAGCTAAGGATGCTTAA
>LcypGAPDH1
ATGGCAAAGATCGGCATCAACGGATTCGGCCGCATTGGGCGCCTCGTGCTCCGCGCCGCCCTGGACAAGGGAGTTGACGTGGTGGCTGTGAACGACCCCTTCATCCCGCTGGACTACATGGTCTACATGTTCAAGTACGACTCCACCCATGGCAAGTACTCTGGCGATGTGAGCCTGAACGGCGACAAGCTGGTCATCAATGGCAAGTCCATCTGCGTGTTCAATGAGCGAGACCCCTCTGCCATCCCGTGGGAGAGTGCCGGCGCCGAGTACGTGGTCGAGTCCACGGGCGTCTTCACCACCAAGGAGAAAGCCGGGGCTCATTTTAAGGGCGGAGCGAAGAAGGTGATCATCTCGGCCCCGTCCGCCGATGCCCCCATGTTCGTGATGGGCGTTAACGAGGACAAGTACCAGCCCAACATGCACGTGGTGTCGAACGCCAGCTGCACCACCAATTGCCTGGCTCCTCTGGCCAAGGTGATCCACGATCATTTCGGCATCATTGAGGGCCTGATGACCACGGTGCACGCCACCACCGCCACTCAGAAGACCGTGGACGGACCGTCGAACAAGGCCTGGAGAGATGGTCGTGGCGCCGCCCAGAACATCATCCCGGCAGCCACGGGGGCGGCTAAGGCCGTGGGAAAAGTGATTCCCGAATTGAACGGCAAGCTGACTGGTATGGCGTTCCGCGTGCCGACGCCCGACGTGTCTGTGGTGGATCTGACGGTCCGCCTGGCCAAGGAGACGACCTACGAGGAGATCTGCGCCAAGATCAAGGAGGTGTCCGAAGGAGAACTGAAGGACATCTTGGGATACACGGAGGATGAGGTGGTGTCCACCGACTTCTTGGGCGATGCCCGCTCGTCTATCTTTGATGCTAAGGCCGGAATCCAGCTGTCGTCCACCTTCGTCAAGTTGGTGTCCTGGTACGACAACGAGTACGGCTACTCCAACCGCGTGGTGGACCTGATCAACCACATGTACAGCAAGGATCACTAA

>LsalNaK
GGAGGATTTGCAATGCTTCTTTGGTTAGGAGCTATTTTATGTTTTTTGGCATATTCAATTCAAGCAAGTACATTTGAAGAGCCTCCAGATGATAATTTGTATCTTGGAATTGTACTAACAGCTGTAGTGGTAATTACAGGAATATTTTCCTATTATCAAGAATCCAAATCATCAAAGATCATGGAGTCATTTAAAAATATGGTTCCTCAATATGCCCTATGTCTTAGAGAAGGTGTAAAAGTTAATATCAAAGCGGAACAACTAACTCTTGGAGACGTTGTTGAAGTAAAGTTTGGAGATAGAATACCGGCTGATATTCGAGTTACTGAATCAAGAGGCTTCAAAGTGGATAATTCATCCTTGACTGGAGAAGCAGAGCCTCAATCTAGGTCTCCAGATTTTACACATGAAAATCCCCTTGAAACTAAAAATCTTGCATTCTTTTCAACAAATGCTGTTGAAGGAACCGCTACTGGAATTGTTGTTAACATTGGCGATAAAACTGTAATGGGAAGAATTGCTGGATTAGCATCGGGCTTGGAAACTGGAGAAACCCCAATTGCAAAAGAAATTGCTGCAGTAGCTGTATTTTTAGGTGTGACATTTTTTATCATTGCCTTTATTCTGGGTTACCACTGGCTTGATGCTGTCATTTTCTTAATTGGTATCATTGTGGCTAATGTCCCCGAAGGTCTTTTAGCTACAGTCACTGTCTGTTTGACACTTACTGCCAAGAGAATGGCCTCTAAGAACTGTTTGGTCAAGAATTTAGAAGCTGTCGAAACCCTTGGATCCACCTCAACAATTTGCTCTGACAAAACTGGTACCTTGACCCAAAACCGAATGACAGTTGCTCACATGTGGTTTGATAATCAAATCGTTGAGGCTGATACGTCTGAAGATCAATCTGGAGTATCTATGAATAAAAATGCTCCTGGGTGGAAAGCTCTATGTAGAATTGCTGCTCTTTGCAACAGAGCTGAGTTTAAACCTGGTCAAGACAATGTACCTATTCTTAAAAGGGAAGTCAATGGTGATGCATCTGAAGCTGCCCTACTTAAATGTTGTGAGTTGTCTATGGGACAAGTCATGGAATATCGTCGACGAAATAAAAAAGTTTGTGAACTACCTTTCAATTCCACCAACAAATATCAAGTTTCTATACATGAAACAGATGACAAAAATGATAACAGATATCTTCTTGTCATGAAGGGTGCACCAGAGAGAATCATGGATCGATGTGGATCCATTTTAGTCAATGGCGAAGAAAAAGAATTGAATGATGATTGGAGAGATGCTTTTAACAGCGCTTATCTTGAACTTGGTGGACTAGGAGAACGAGTCCTTGGATTTTGCGACTTTATTTTACCTGCAGCAGTACCAGATGCAGTCACAAAATGCCGTTCTGCTGGCATTAAGGTTATTATGGTAACAGGTGATCATCCTATCACGGCGAAAGCTATCGCAAAATCTGTTGGAATTATCTCAGAAGGAACAGAAACCGTCGATGATATAGCTACTAGGCTCAATATACCATTGGAAGATGTTAATCCAAGGGAAGCTAAAGCTGCTGTAGTTCATGGGGGAGAATTGAAAGATTTAACAACAGTTCAATTAGATGAAATTTTGTTGTATCATACTGAAATTGTGTTTGCTAGAACTTCGCCTCAACAAAAACTGATTATTGTTGAAGGATGTCAGAGAATGGGTGCTATTGTTGCTGTGACTGGTGATGGTGTCAATGATTCTCCTGCATTGAAAAAAGCTGATATCGGCGTTGCTATGGGTATTGCTGGATCTGATGTATCAAAGCAAGCTGCTGACATGATTCTCCTTGATGACAACTTTGCATCTATTGTTACTGGTGTTGAAGAGGGAAGATTGATTTTTGATAACTTGAAGAAATCAATTGCTTATACCTTAACCTCTAATATTCCTGAGATTTCTCCTTTCTTGTTGTTTATTCTAGCTGACATTCCGCTACCTTTGGGTACTGTAACTATTCTTTGTATTGATTTGGGTACTGACATGATTCCTGCCATTTCCATGGCATATGAAGAAGCTGAATCAGATATCATGAAACGTATGCCTAGAAATCCATTTTCAGACAAATTAGTAAACGAGAGATTAATTTCAATGGCTTATGGTATGATTGGCATGATTCAAGCTGCA
>CrogNaK
CTCACCAATCTCAAGCAAGAGTTGGAACTTGATGTCCACAAGATCTCATTTGATGAGCTCTGCAAGCGTTATGGAAGCGACTTGGATAAGGGTCTCTCCAAGAGCCGTGTCGAAGAGAACCAAAAGAAATACGGTCTCAATGCCCTGACCCCTCCCCCCACCACTCCAGAATGGATCAAGTTCTGCCAAAATCTCTTTGGTGGCTTCGCTCTTCTCCTCTGGTTGGGCGCCATTCTCTGCTTCATTGCCTACTCCATCCAGGCCAGTGCATATGAAGAGCCCCCAGATGATAACTTGTACCTTGGTATTGTCCTCACGGTTGTGGTTGTGGTAACAGGAGTCTTCTCATACTATCAAGAATCAAAGTCCTCAAAGATCATGGAATCCTTCAAGAACCTCGTGCCCCAATACGCCCTCTGCGTCCGGGATGGAAAGAAAGTGGAAATCAAGGCCGAAGAACTCACCCTGGGTGATATCATTGAAGTTAAATTCGGTGATCGTGTTCCTGCAGACATGAGGGTAATAGAGTCCAGGGGTTTCAAAGTTGATAACTCCTCACTGACCGGAGAATCCGAGCCCCAGTCTCGCTCTCCTGAATTCACCCACGAGAATCCTTTGGAAACCAAAAATCTAGCATTTTTCTCAACAAATGCCGTGGAAGGAACTGCTCGCGGTATTGTGGTCAACATTGGAGACAACACTGTCATGGGACGAATTGCTGGTCTTGCCTCTGGGCTGGAGAGTGGAGACACTCCCATTGCCAAGGAAATTGCTCACTTTATTCACTTGATCACGGGAGTCGCTGTATTCCTTGGAATGACTTTCTTCGGTATTGCCATCATCTTGGGTTACCATTGGCTTGATGCTGTCATTTTCCTCATTGGTATCATTGTCGCCAATGTCCCTGAGGGTCTTCTTGCGACTGTAACTGTCTGTCTTACCCTGACTGCCAAGCGAATGGCCTCCAAGAACTGCCTCGTCAAGAACTTGGAAGCTGTGGAGACACTTGGATCCACTTCTACCATCTGCTCTGACAAAACCGGAACTCTAACACAAAACCGAATGACCGTTGCACATATGTGGTTCGATAGCCAAATCATTGAGGCTGATACCTCTGAGGATCAATCTGGTGTGAGCATGAATAAAAATGCACCCGGATGGACGGCCCTTAGCCGTGTGGCTGCACTTTGTAACCGAGCTGAATTCAAGCCTGGCCAAGACAATGTTCCCATTCTCAAGCGCGAAGTTAATGGTGATGCATCAGAAGCTGCCCTGTTGAAGTGCTGTGAGCTCTCCATGGGCCAGGTTATGGAATATAGGCGACGAAACAAGAAAGTCTGTGAGATTCCTTTCAACTCTACGAACAAATACCAAGTCTCCGTTCATGAAACAGATGATAAAAATGACAACAGATACCTACTTGTTATGAAAGGGGCTCCGGAGAGAATCATGGATAGATGTAGAACCATTTTGGTAAATGGAGAAGAGAAGGAGCTGACGGACGACTGGAGGGATGCTTTCAACAGTGCTTACATGGAACTTGGAGGGTTGGGAGAACGTGTCCTTGGATTTTGTGATTTCATTCTTCCAGCTGATAAATTCCCAGAGGGATATCCCTTCGATGCTGATGATGCTAACTTTCCTCTTGAGGGACTACGATTCGTTGGACTCATGTCTATGATTGATCCTCCTCGAGCTGCTGTACCTGATGCTGTGGCCAAATGTCGATCTGCTGGTATTAAGGTTATTATGGTTACTGGAGATCATCCCATTACTGCTAAGGCCATTGCCAAGTCCGTGGGTATCATTTCTGAGGGTAATGAAACCGTGGAGGACATAGCCAGTCGCCTTAATATTCCCATAAATGAAGTCAATCCTCGTGATGCCCACGCTGCTGTTGTACATGGTGGCGAACTAAAAGAAATTACGGAGGACCATTTAGATGAAATCTTAATGTACCATACCGAAATTGTATTTGCACGTACTTCACCTCAGCAGAAACTCATCATTGTAGAAGGCTGCCAAAGAATGGGAGCTATTGTGGCCGTAACTGGTGATGGCGTGAATGACTCTCCTGCTCTTAAAAAAGCTGATATTGGTGTTGCTATGGGCATTGCTGGATCTGACGTCTCCAAGCAGGCAGCTGATATGATTTTGCTCGACGACAACTTTGCTTCCATCGTGACTGGTGTTGAAGAGGGCCGACTCATTTTCGACAACTTGAAGAAGTCCATTGCCTACACTCTGACCTCCAACATCCCTGAGATCTCTCCTTTCCTTCTGTTTATCCTTGCTGATGTACCCCTCCCTCTTGGAACCGTTACCATCCTCTGTATCGACTTGGGTACCGACATGATACCCGCTATTTCCATGGCCTACGAAGAAGCCGAGTCCGACATTATGAAGCGTCAACCCCGTAATCCCTTCACAGACAAGCTTGTGAACGAACGTTTGATTTCCATGGCCTACGGTCAGATCGGTATGATACAGGCCTCTGCTGGGTTCTTTGTATACTTTGTCATCCTGGCTGAGAATGGATTCTTCCCCTCAAAGCTTCTCGGACTTCGTCGTGCCTGGGACTCTCCTGCCATCAACGATCTCCAGGACTCCTTTGGCCAGGAGTGGACCTACCACGATCGCAAAACCCTTGAGTATACTTGCCACACGGCTTTCTTCGTCTCCATTGTGGTCGTCCAGTGGGCTGATCTCATCATTTGTAAGACGCGACGTAACTCTGTCTTCCAACAGGGAATGAATAACATGTTCATGAACTTCGGTCTGATCTTCGAGACAGCCCTGGCTGCCTTCCTTTCCTACACCCCTGGCATGGACAAGGGTCTTCGTATGTACCCACTCAAGTTCCATTGGTGGCTCCCAGCCATGCCTTTCTCTCTCCTCATCTTTGTCTACGATGAGTGTCGTAAGCTTCTCATCAGACGTCTTCCCCCTGGAAACTGGGTCGAAAGGGAAACCTACTACTAA
>TcalNaK
TTACAGAACCTCAAGCAGGAGCTTGAGTTGGATGTTCATCGAATCGATATCGAGGAGCTCTGCAAACGGTTCAACACCAATCTGAACAATGGCTTGACCAAGAGGCAAGCCGAGGAGAATTTGGGCAAATATGGTCGCAACGCCCTCACCCCGCCTCCCACCACCCCGGAATGGATCAAGTTCTGCAACAACTTGTTCGGTGGATTCTCCCTGTTGCTTTGGTTTGGAGCTATCCTCTGCTTCATCGCTTACTCGATTCAGGCAGGAGCTTATGAGGAACCTCCAGATGATAACTTGTACCTGGGTATTGTCTTGACCGTGGTCGTGATCGTGACTGGCGTTTTCTCCTACTACCAAGAGTCCAAGTCCTCCAAGATTATGGAATCCTTCAAGAATCTCGTGCCCCAATACGCTTTGGCTCTCCGTGACGGTGAGAAGCTCACCATCAAGGCTGAGGAACTCACTTTGGGAGACATCATCGAGGTCAAGTTTGGCGACAGAGTACCGGCTGATATTCGAGTGGTTGAGGCCCGAGGCTTCAAGGTCGACAACTCTTCTCTTACCGGAGAATCTGAACCCCAAGCCAGAAGCGCCGAATTCACGCATGAAAATCCCTTGGAGACCAAGAACTTGGCCTTTTTCTCGACCAACGCTGTGGAAGGAACTGCCCGAGGTATTGTCGTCAACATTGGAGACAACACTGTCATGGGACGTATTGCTGGTTTGGCCTCTGGTTTGGAGAGTGGAGACACGCCCATTGCCAAAGAGATTGCTCATTTCATTCACATTATCACTGGTGTGGCCGTGTTCTTGGGAGTCACCTTCTTCATCATTGCCTTCGTTTTGGGATACCATTGGTTGGATGCTGTCATCTTCTTGATTGGTATCATTGTGGCTAACGTGCCAGAGGGTCTTTTGGCCACTGTCACCGTGTGCTTGACTCTGACCGCTAAGCGAATGGCCTCCAAGAATTGCTTGGTCAAGAATTTGGAAGCTGTGGAGACCCTGGGATCCACCTCAACCATTTGCTCTGACAAGACCGGAACACTCACCCAAAATCGAATGACTGTCGCTCACATGTGGTTCGACAATCAGATCGTCGAGGCTGATACCTCTGAGGACCAAACTGGATCATCCAACTACAAGACCCTGCCTGGATGGAAGCCACTGGAACGTATTGGTACCCTTTGCAATCGCGCTGAGTTCAAGCCCGGTCAAGCTGGTGTGTCTGTCTTGAAGCGAGAGGTGAATGGCGATGCTTCCGAAGCTGCCATTCTGAAATGTACTGAATTGTCGACTGGCGATGCCATGGCCTACCGCAACAAGCATAAGAAAGTATGTGAGGTCCCTTTCAACTCCACCAACAAGTACCAGGTGTCCATCCACGAAGTTGAGGGCAAAGATAGCTATCTTTTGGTCATGAAGGGAGCCCCTGAGAGGATTCTTGACCGATGCTCCACGATTTTGATCGATGGCGAGGAATTAGAAATGTCTCAAGAATGGAAAGATAACTTCAACAACGCTTACATGGAATTGGGAGGTTTGGGAGAGCGTGTGCTCGGCTTCTGTGACTTTGAATTGCCTGCCAACAAATTCCCTAAGGGCTATCCCTTCAACCAAGACGACATCAACTTCCCCATTGAGGGACTTCGATTCAGTGGTCTCATGTCCATGATTGATCCTCCCCGTGCTGCCGTCCCCGATGCCGTGGCGAAATGCCGATCGGCTGGTATCAAAGTTATCATGGTTACTGGTGATCATCCCATCACTGCCAAGGCCATTGCCAAGTCTGTCGGAATCATCTCTGAAGGAAACGAAACTGTTGAGGATATTGCCGAACGCCAAGGCATCCCCGTGGACAAGGTTAATCCTCGTGACGCTCGCGCTGCCGTGGTTCATGGTGGAGAATTGAAGGACATCACCGAAGACCAATTGGATGAAATTTTGATGTATCACACTGAAATTGTATTCGCCCGTACCTCTCCCCAACAGAAGCTGATCATTGTCGAAGGTTGTCAGAGAATGGGAGCCATTGTGGCTGTCACTGGCGATGGTGTGAATGACTCCCCCGCTTTGAAGAAGGCCGATATTGGTGTGGCCATGGGTATCGCCGGATCCGATGTGTCCAAGCAAGCCGCTGACATGATCTTGTTGGACGACAACTTTGCCTCCATCGTGACTGGCGTTGAAGAGGGTCGCTTGATCTTTGACAACTTGAAGAAATCCATTGCCTACACCCTGACCTCCAACATTCCCGAGATCTCTCCTTTCTTGTTGTTCATCTTGGCTGATGTGCCCCTCCCTCTTGGAACTGTCACCATCCTCTGTATCGATTTGGGAACCGACATGGTGCCCGCCATCTCCATGGCCTACGAAGAAGCTGAATCCGACATCATGAAGCGACAACCCCGTAACCCCTTCACAGACAAACTCGTCAATGAGCGCTTGATTTCCATGGCCTACGGTCAGATTGGTATGATTCAGGCCTCAGCCGGGTTCTTTGTCTACTTCGTCATTTTGGCCGAGAATGGCTTCCTCCCTAGCCGACTCTTTGGTCTCCGCCGTGCTTGGGATTCTCAGGCTGTGAACGATCTCGAGGATTCCTATGGTCAAGAATGGACCTACAGGGACCGAAAGGTGCTCGAGTACACTTGTCATACTGCTTTCTTCGTCTCCATTGTCATCGTCCAATGGGCCGATTTGATCATCTGTAAGACTCGTCGTCTCTCCGTGTTCCAACAGGGAATGAAGAATCACTTCATGAACTTCGGTCTGGTCTTCGAGACCGTACTGGCCGCTTTCCTATGCTATACACCTGGCATGGACAAGGGCTTGAGAATGTACCCGTTGAAGTTCAACTGGTGGTTACCCGCTCTTCCATTCTCCCTGCTCATCTTTGTCTACGACGAGAGCCGTAAATACATCCTGCGTCACCAACCTCATGGAGCTTGGTTGGAGAGAGAGACCTATTACTAA
>CsinNaK
TTGAATGAGCTCAAACAGGAGCTTGAAATCGATGTTCATAAAGTCAGTGTTGAAGAACTCTGCAAGAGATTCAAAACTCAGGTTGAAAGAGGTCTAACAGACACTCAGGCAAAGGCCAACTTTGCAGAGTACGGACCTAATGCACTGACACCACCTCCCCAAACCCCAGAATGGGTCAAGTTCTGTCAGCAGATGTTCTCCGGGTTTGCTTGCCTCTTGTGGCTCGGAGCCATCCTCTGCTTCTTGGCCTACGGTATCCAAGCCTCCGCATATGAAGAGCCTCCAGATGATAACTTGTACCTTGGTGTGGTCCTCACTGCTGTGGTCACAGTCACTGGAATCTTCTCTTACTACCAGGAATCAAAATCTGCAGCCATCATGGAGTCATTTAAGAATCTTGTTCCACAATTTGCAAAGGTCATCCGAAATGGAAAGAAGATTGACATTGAAGCCAAGAATGTTACTCTGGGTGACATCGTTGATGTTCAATTTGGTGACAGGATGCCTGCAGATGTTCGTATTCTGGAATCTAAGGGATTCAAGGTGGACAACTCTTCTCTAACTGGAGAATCTGAGCCCCAGCTAAGAACAAACGAATACACACATGAAAATCCCCTGGAAACCAAAAATCTTGCCTTCTTCTCCACAAATGCTGTTGAAGGAACTGCCAGAGGTGTTGTTGTCAATATTGGTGACAACACTGTGATGGGCAGAATTGCTGGTCTGGCATCAGGTCTGGATTCAGGAGAAACCCCAATTGCCAAGGAAATTGCACATTTCATTCACATCATTACTGGTGTTGCTGTTTTCCTTGGAGTTTCTTTCTTCATCATTGCTTTTGCCCTTGGCTACAACTGGCTTGACGCTGTTATTTTCCTTATTGGTATCATTGTCGCTAATGTCCCAGAAGGTCTTCTGGCCACTGTCACTGTATGTTTGACACTGACTGCAAAGAGAATGGCTTCTAAGAATTGCCTTGTAAAGAATTTGGAAGCTGTAGAGACTCTAGGGTCTACCTCAACCATCTGCTCTGACAAGACCGGAACCTTGACACAGAACAGGATGACTGTTGCTCACATGTGGTTTGACAACAAGATTGTCGAGGCTGACACTTCCGAGGACCAGTCTGGCACTTCATTCAACAAGGAAGCCTCTGGCTGGAAGACTCTGGAGCGCGTTGCCTGCTTGTGTAACCGCGCTGAGTTCAAGCCCCAGCAGGAAAATGTCCCCATCCTTAGGCGTGAGGTCAATGGTGATGCTTCTGAAGCCGCCATCTTGAAATGTACTGAGCTCTCCAAGGGAAATGTCATGGACTACAGAAAGAGGAACAAGAAGGTCTGCGAGATCCCCTTTAACTCCGCCAACAAGTACCAGGTCTCCATCCACGAGACTGAGGACCCCAATGACAACAGATACCTCCTGGTGATGAAGGGAGCTCCTGAGAGAATCCTGGAAAGATGCACAACCATTGTTGTTGATGGCAGAGAAATGCCCCTCACTGAGGAATGGAAGAACTCCTTTGAAACCGCCTACATGGAGCTTGGAGGATTGGGAGAGCGTGTCCTTGGATTCTGTGACTTCATGCTGCCAGCTGACAAGTTCCCCAATGGTTATCCATTTGATGCTGATGATGTCAACTTCCCAGTTGAAGGTTTGAGGTTTGTTGGCCTCATGTCCATGATTGATCCTCCCAGAGCTGCTGTTCCTGATGCTGTCCTCAAGTGTCGCTCAGCTGGTATCAAGGTTATCATGGTCACTGGTGACCACCCCATCACTGCCAAGGCTATCGCAAGGTCTGTCGGAATCATCTCCGAAGGTACCGATACTGTTGAAGACATTGCTGCCAGAACCGGAGTTGATGTCAAGGATGTCAACCCAAGAGAGGCAAGAGCTGCTGTTATTCACGGAGGTGAAATCAAGGACATGAATGAGAAGCAGATTGATGAGATCCTGATGTACCACACTGAGATCGTCTTTGCCAGAACTTCTCCCCAACAGAAACTGATCATTGTTGAGGGTTGCCAGCGCATGGGAGCTATTGTTGCTGTCACTGGTGATGGTGTGAACGACTCTCCTGCTCTGAAGAAAGCTGATATTGGTGTTGCCATGGGTATTGCTGGGTCTGATGTCTCCAAGCAAGCCGCTGACATGATCTTGCTTGACGATAACTTTGCTTCCATCGTTACTGGTGTTGAGGAAGGTCGTCTTATCTTCGACAATTTGAAGAAATCTATCGCCTACACTCTGACCTCCAACATCCCTGAGATTTCTCCTTTCCTCCTCTTCATCTTGGCTGATGTCCCCCTGCCACTAGGAACCGTCACCATCCTCTGTATTGACTTGGGAACCGACATGGTCCCCGCCATCTCCATGGCTTATGAGCAGGCTGAGTCTGACATCATGAAGAGACAGCCCAGGAATCCTTTCACTGACAAACTTGTCAATGAGCGTCTGATTTCCATGGCCTACGGTCAGATTGGTATGATCCAGGCTTCTGCTGGGTTCTTCGTCTACTTTGTCATTCTCTGTGAGAATGGTTTCTGGCCAAGCCGTCTCTTCGGTATCCGCAGAGCATGGGACAGTGCTGCTGTCAATGATCTGGAGGATTCCTATGGTCAAGAATGGACCTATTCTGACAGGAAGATTCTTGAGTATACCTGCCACACCGCTTTCTTTGTATCTATTGTGGTGGTGCAATGGGCTGATCTCATCATTTGCAAGACTAGGAAGAACTCTGTCTTCCAGCAGGGCATGAAGAACCATTTCATGAACTTTGGTCTCTGCTTCGAGACTGCATTGGCAGCATTCCTGTCTTACACCCCAGGAATGGACAAGGGGCTGAGAATGTACCCACTGAAAATCAACTGGTGGCTGCCAGCCTTGCCTTTCTCTCTTGCCATCTTCTGCTATGATGAGACTAGGAAGTTCCTGCTGAGAAGGAATCCTGGAGGCTGGATTGAGAAGGAAACTTATTATTAA
>AfosNaK
CTGAATGAGCTTAAGAAAGAGCTCGAGATCGACGCCCACACCGTGTCCCTGGACGAGCTGTGCAAGCGCCATGGCACCAACATTGAGCGCGGCCTCACCCCCGAACAGGCCAAGGAGGGCCTGGAAAAGTATGGTCCCAACGCGTTGACCCCGCCTCCCAAGACTCCGGAATGGGTCAAGTTCTGCAAGAACATGTTCTCCGGCTTCGCTTTGCTCCTGTGGATCGGAGCTATCCTTTGCTTCGTTGCTTACAGTATACAGGCCAGTGCATTCGAGGAGCCTCCTGATGATAACTTGTACCTGGGTATTGTCTTGTCTGCCGTCGTAACTGTTACAGGTATTTTCTCGTACTACCAAGAGTCAAAATCGGACAAGATCATGGAATCGTTCAAGAACCTGGTGCCCCAGTACGCCCTGGCCCGCCGTGGCGGTGAGAAGCTCAACATCAAGGCCGAGGAGCTCACCATCGGTGACGTTGTCGAGATCAAGTTTGGTGACAGGATACCCGCGGATGTCAGGGTTATAGACGCGAAGGGCTTCAAGGTCGACAACTCCTCCTTGACCGGCGAGTCCGAGCCTCAGTCCCGCGGCCCCGAGTGCACCCACGAGAACCCCCTCGAGACCAAGAACCTCGCCTTCTTCTCCACCAACGCTGTCGAGGGCACCTGTGTCGGCATTGTCGTGCACATCGGTGACGGCACCGTCATGGGTCGTATCGCCGGTCTGGCCTCCGGTCTGAGCACTGGCGAGACCCCCATCGCCAAGGAGATTGCCCACTTTATCCATATTATCACCGGAGTCGCTGTCTTCCTTGGTGTCACCTTCTTTATCATTGCTTTCATCCTCGGCTACCACTGGCTGGACGCTGTTATCTTTTTGATCGGTATCATTGTGGCCAACGTGCCCGAGGGTCTGCTGGCCACTGTGACCGTGTGCCTGACCCTGACTGCCAAGCGTATGGCCAGCAAGAACTGCCTGGTCAAGAACCTGGAGGCTGTGGAGACCCTGGGCTCCACCTCAACCATCTGCTCAGACAAGACTGGCACCCTCACACAGAACAGAATGACTGTGGCTCACTGTTGGTTTGATAACAAGATTCAGGACGTGGACACTAGCGAGGATCAGTCTGGCAAGGGCTTCGACAAGAACTCCCCCGGCTGGGGCCCCCTCCAGCGCGTCGCCATGCTGTGTAACAGAGCCGAGTTCAAGGCCGGCCAGGCCGACACTCCCATCTTGAAGCGCGAGGTCAACGGTGACGCGTCCGAGGCCGCTATCCTGAAGTGTACCGAGCTCACCCACGGCAATGTTTTGGACTACAGAGCAAAGAACAAGAAGGTGTGTGAGATTCCTTTCAACTCCACCAACAAGTTCCAAGTGTCAGTGCACGAGAACGGCGAAGACCCGAGCGACAAGCGCTACTTCCTCGTGATGAAGGGCGCCCCCGAGAGAATCCTGGACAGGTGCAGCACCATCATTGTCGACGGCACCGAGCGCCCCCTCAACGACGAATGGAAGGACGCCTTCAACACGGCCTACATGAGCCTTGGCGGCCTCGGCGAGCGTGTGCTTGGCTTCTGCGACTACACCCTGCCCGCGGACAAGTACCCCCGTGGATATCCTTTCGACCCGGATGAGAGCAACTTCCCCCTGGAGGGCTTGAGATTTGTCGGCCTCATGTCTATGATTGATCCGCCGCGTGCCGCTGTCCCCGACGCTGTCATGAAGTGCAGATCCGCTGGTATCAAGGTTATCATGGTTACTGGTGACCATCCCATCACTGCCAAAGCTATCGCCAAGTCTGTCAACATCATCATGGAGGGATCTGAGACTGTCGAGGATATTGCCGAGCGTCTCGGCTGTGACGTCAGCAAGGTGAACCCACGTGACGCGCGCGCTGCCGTTGTGCACGGTGGTGAGCTCAAGGACATGGACGGCAAGCAGCTGGACGACATTCTCATGTACCACAACGAGATCGTGTTCGCCAGAACCTCACCCCAGCAAAAGTTGATCATTGTGGAAGGTTGCCAGAGAATGGGAGCTATTGTGGCCGTCACCGGTGACGGTGTTAACGACTCTCCCGCCCTCAAGAAGGCCGACATCGGAGTTGCCATGGGTATCGCCGGCTCCGATGTATCCAAGCAGGCTGCCGACATGATCCTGCTCGACGACAACTTTGCCTCCATCGTTACCGGCGTCGAAGAGGGCCGTCTCATCTTTGACAACTTGAAGAAATCCATCGCCTACACCCTGACCTCCAACATCCCCGAGATCTCACCCTTCCTGCTGTTCATCTTGGCGGACGTGCCCCTGCCCCTCGGCACCGTCACCATCCTGTGTATCGACCTGGGTACCGACATGGTGCCGGCCATCTCCATGGCTTACGAGCAGGCCGAGTCCGACATCATGAAGCGTCAGCCGCGTAACCCGTTCACGGACAAACTTGTCAACGAGAGGCTGATCTCCATGGCCTACGGTCAGATCGGTATGATCCAGGCCAGCGCCGGCTTCTTTGTCTACTTTGTGATCCTTGCCGAGAACGGCTTCTGGCCGGGCAAACTGTTCGGCCTCCGTCGTGCCTGGGACTCCCTGGCCATCAATGACCTGGAGGACAGCTACGGCCAGGAGTGGACCTACAAGGACCGCAAGATCCTCGAGTACACCTGTCACACTGCCTTCTTCGTCTCCATCGTTGTTGTCCAATGGGCCGACTTGATCATCTGCAAAACACGTAAAAACTCCGTGTTCCAGCAGGGCATGAGGAACTGGTTCATGAACTTCGGCCTCGTGTTCGAGACCGTGCTGGCCGCCTTCCTCTCCTACACCCCCGGCATGGACAAGGGCCTGAGGATGTACCCGCTGAAGATCAACTGGTGGCTGCCCGCCATGCCCTTCTCCCTGCTCATCTTTGTGTACGACGAGTGCAGAAAGTACCTGCTGCGAAGAAACGGCCCCGGCAGCTGGATCGAACAGGAGACTTATTACTAA
>EaffNaK
TTGAACGACCTAAAGCAGGAGCTTGAGATCGATGTTCACAAGATCTCCCAAGATGAAATCCTTAAAAGATTTGGAACCAGCCTTGAAAACGGTCTCACCCTTGACCAGGTTAAGAAGAAGCAAGAAGAATATGGTCTAAATCAGCTGACCCCTCCTCCCACTACCCCAGAATGGATCAAGTTCTGCAAGAACTTATTCTCTGGGTTCGCTATGCTGCTCTGGTTGGGAGCTATTCTCTGTTTTGTTGCCTACACTATTCAGGCGACAAACTTCGAGGAGCCTCCAGATGATAACCTGTACCTTGGTGTTGTACTTACTGCTGTTGTAACTGTGACCGGCGTGTTCTCCTACTACCAGGAGTCCAAATCTGCTAAAATTATGGAATCCTTCAAGAACTTGGTTCCCCAGTACGCTCTTGTCCGCAGGGGTGGGGAGAAACTTAACATTGAAGCCAAAGACCTCACCATCGGAGATATTGTTGAAGTCAAATTTGGTGACAGACTTCCGGCAGATGTAAGAGTTTTAGAGGCCAGAGGTTTCAAAGTCGACAATTCCTCCCTGACTGGAGAATCTGAACCCTGCTCCAGGTCCCCTGAATTCACTCATGAGAATCCTCTTGAAACTAAGAACTTAGCTTTCTTCTCCACCAACGCTGTTGAAGGAACCTGTGTCGGAGTTGTCGTCCACATTGGAGACAACACTGTTATGGGACGTATTGCTGGACTTGCCTCAGGATTGGATACTGGAGAGACCCCCATTGCCAAAGAGATTGGACATTTCATTCACTTGATCACCGGAGTCGCTGTTTTCCTTGGAGTTACTTTCTTCATCATTGCCTTCATCCTTGGATACCATTGGTTGGATGCTGTCATCTTCCTTATTGGTATCATTGTAGCTAATGTACCTGAAGGTCTTCTTGCCACTGTTACTGTGTGCCTTACCCTCACTGCCAAGAGAATGGCCTCCAAGAACTGTCTGGTTAAGAATCTCGAGGCTGTCGAGACCCTAGGATCTACATCCACCATCTGCTCCGACAAGACCGGAACCCTGACCCAGAACAGAATGACCGTTGCTCACATGTGGTTTGACAACAAGATCCACGAAGCTGATACCTCGGAGGATCAGTCCGGAAACGCCTTTAACAAGAACGCCCCCGGATGGAAAACTCTTGAGAGAGTTGGTGCTCTTTGCAACAGGGCTGAGTTCAAGTCTGGACAAGATAATGTTCCAATCTTGAAGAGAGAAGTCAACGGTGATGCCTCTGAAGCTGCCATTCTCAAGTGTACCGAACTATCCAAGGGAAATATTATCCAGTACCGTAATGCTAACAAGAAGGTTTGTGAGATTCCTTTCAACTCTTCCAACAAGTTCCAGGTTTCTATTCACGAACAGGAAGACAAGAATGACCAGAGATATCTCCTGGTCATGAAGGGAGCACCTGAGAGAATCCTTGAGAGATGCAGCACCATCATCATTGACGGAACCGAGAGGGAACTGAACCAAGAATGGCAAGATTCTTTCAACAATGCCTACATGGAGCTTGGAGGACTTGGAGAGCGAGTTCTTGGATTCTGTGACATGCTTCTCCCCGCTGACAAGTACCCTCGTGGATATCCCTTTGATGCTGATGAAGAAAACTTTCCCTTAGAAGGACTTAGGTTCGTTGGACTCATGTCTATGATTGACCCTCCCAGAGCTGCTGTACCTGATGCTGTCGCTAAGTGCAGATCTGCCGGTATCAAGGTTATCATGGTTACTGGTGACCACCCCATCACTGCCAAGGCCATTGCCAAGTCTGTTGGTATCATTTCTGACGGACAGGAGACTGTTGATGATATTGCCGAACGTCTGAACATCGATGTGAGCAAGGTTAACCCAAGAGATGCCAAAGCTGCTGTTGTCCACGGTGGAGAACTGAAGGACATGTCTGAGAAGGCCCTTGATGATCTCCTCATGTACCACACTGAAATTGTATTTGCTAGAACCTCTCCTCAACAGAAATTGATCATTGTTGAAGGTTGCCAGAGAATGGGAGCTATTGTTGCTGTCACTGGTGACGGTGTCAATGACTCTCCTGCCCTGAAGAAGGCTGATATTGGAGTTGCTATGGGAATTGCTGGATCTGATGTGTCCAAGCAGGCTGCTGACATGATCTTGCTCGACGACAACTTTGCCTCCATTGTTACCGGAGTTGAAGAGGGCCGTCTTATCTTCGACAACTTGAAGAAGTCCATCGCTTACACCTTGACCTCCAACATCCCCGAGATCTCACCCTTTCTCCTCTTCATCTTGGCTGATGTTCCACTACCCCTTGGAACCGTCACAATCCTGTGTATTGATCTGGGAACTGACATGGTCCCCGCTATCTCCATGGCTTACGAACAGGCTGAGTCTGACATCATGAAGCGTCAGCCCAGAAACCCCTTCACAGACAAACTTGTGAACGAACGCCTGATCTCCATGGCCTACGGTCAGATTGGTATGATCCAGGCTTCCGCTGGATTTTTTGTCTACTTTGTCATCCTTTGCGAGAACGGTTTCTGGCCCAGCCATCTTCTGGGACTCAGAAGAGCATGGGACTCCGTTGCAGTCAACGATTTGGAGGATTCCTATGGTCAGGAGTGGACCTACAAGGATAGAAAGGTCCTTGAGTACACTTGCCATACTGCCTTCTTCGTGTCCATCGTCATTGTACAGTGGGCTGATCTCATCATCTGTAAGACCAGGAAGAACTCTGTGTTCCAACAGGGAATGAAGAACTGGTTCATGAACTTTGGTCTTGTCTTCGAAACCCTCTTGGCCGCTTTCTTGTCCTACACCCCTGGCATGGACAAGGGATTGAGAATGTACCCTCTGAAGTTCAACTGGTGGCTCCCAGCTCTCCCCTTCTCCCTCATCATCTTCATTTACGATGAGAGCAGAAAGTTCCTTCTGAGACGTAACCCCGGAGGATGGATCGAGCAAGAAACTTATTATTAA
>LcypNaK
CTGAATGCTCTGAAACAAGAGCTGGAGCTCGACGTTCACAAAGTGGACCTCGACACCCTCCTCAAACGGTTTAATTCTGACGTAAACCGAGGTTTGAGAAAAAGCCAAGCCGAGGAGAACCAGAGCAAGTACGGTCCCAACACTCTGACGCCACCTCCTACCACCCCGGAGTGGATCAAGTTCTGCAAGAACCTCTTCGGAGGGTTCGCTCTTCTGCTATGGGTGGGTGCCATTCTCTGTTTCACTGCCTACTCTATACAAGCCACAGTGTATGAAGAACCACCCGATGACAACTTGTACTTGGGCATTGTTCTGGCCATCGTGGTCATCGTCACCGGCATCTTCTCCTACTATCAAGAGTCCAAGTCCTCCAAGATCATGGAGTCCTTCAAGAACATGGTGCCGCAGTACGCGCTGTGTCTGCGCGACGGCGAAAAGTTGACCATCCGCGCCGAGGAGCTCACCTATGGGGACATCATCGAGGTCAAGTTCGGCGATCGCCTGCCGGCGGACATTCGCATCCTGGAAGCGCGAGGCTTCAAGGTGGACAACTCCTCTCTGACCGGCGAATCCGAGCCGCAGTCCAGGAGCCCGGAGTTCACCCATGAAAACCCGCTGGAGACGCGCAACCTGGCCTTCTTTTCCACTAACGCGGTCGAGGGCACCTGCAGGGGCATCGTGGTCAACATCGGCGACAACACCGTCATGGGCAGGATAGCCGGACTTGCTTCTGGACTGGACACGGGCGACACGCCGATCGCCAAGGAGATCGCCCACTTCATCCACATCATCACCGGCGTGGCCGTCTTCCTTGGAGTCACCTTCTTCATGATCGCCTTCATCCTGGGCTACCATTGGCTCGACGCCGTCATCTTCCTCATCGGCATCATCGTGGCCAATGTGCCGGAAGGCCTACTGGCCACGGTCACCGTCTGCCTGACGCTCACCGCCAAGCGGATGGCCTCGAAGAACTGCCTGGTCAAGAATCTGGAGGCGGTTGAGACTTTGGGCTCCACGTCGACCATCTGCTCAGACAAGACCGGCACTCTGACCCAGAACCGCATGACCGTGGCCCACATGTGGTTCGACAACCAGATCCACGACGCCGACACCTCAGAGGATCAGTCCGGATCCTCCAACTACAAGAACATGGGTGGCTGGAAAAGACTGGAGCGATGTGCAGCTCTGTGCAACCGGGCAGAGTTTAAACCCGGTCAGTCGGGTATTCCGGTTTTGAAGCGCGATGTGAACGGAGACGCGTCGGAATCGGCTCTACTTAAATGTGTTGAATTATCGATTGGTAACGTCGTTAAATTCCGCGAACAAAACCGAAAAGTTTGCGAAATTCCATTCAACTCAACAAACAAATATCAAGTTTCTATTCACGAAACCAATGATGGCGATGATCGATACTTGTTGGTAATGAAAGGTGCACCAGAACGTATTCTTGAACGATCAACAACAATCTATGTCGATGGAACCGATATTGAATTGAACGATTACTGGCGCAGCGCATTCAATCGAGCTTATCTCGAATTGGGTGGTCTCGGTGAACGTGTCTTAGGCTTTTGTGATTTACGTTTACCAGTCAATGAATTCCCACGTGGATTTAATTTCGATTCGGAAGAAGTTAATTTTCCAGTTGCGAATTTACGCTTTCTTGGTTTAATGTCTATGATTGATCCGCCTCGTGCTGCTGTACCCGAAGCCGTTGCTAAATGTCGTTCGGCTGGTATCAAGGTTATCATGGTCACAGGTGATCATCCAATTACAGCTAAAGCTATTGCTAAGGCCGTCGGTATTATCTCCGAAAATCAAGAGACAGTTGAAGATATTGCTCAACGTTTGAACGTTCCTGTTGAACAAGTCGATCCAACTCAAGCTAAAGCATGTGTCGTTCATGGAAATGATTTGAAGAGCATGTCAGCAAGTGAAATCGATGGTTTACTTCGTGCTCATTCGGAAATTGTCTTTGCTCGTACGTCACCACAACAAAAACTAATTATTGTCGAAGGTTGTCAACGACAACGAGCTATCGTTGCCGTTACTGGCGATGGTGTTAATGATTCACCGGCATTGAAAAAAGCCGATATCGGTGTTGCTATGGGTATTGCTGGTTCGGATGTCAGCAAGCAAGCTGCGGATATGATTCTTCTCGATGATAACTTTGCTTCGATTGTCACGGGTGTCGAAGAAGGTCGTTTGATCTTTGACAACTTGAAGAAATCGATTGCCTATACATTAACATCGAACATCCCAGAAATTACACCATTCTTGATTTACATGATCACCGATATTCCATTACCATTGGGTACAATTACTATTCTATGCATTGATTTGGGTACTGACATGGTACCGGCTATTTCATTGGCATATGAAAAGGCTGAAAACGATATCATGAAACGAAGACCGCGTGATCCACAACACGATCGACTTGTCAACGAACGTCTTATTTCAATGGCATACGGTCAAATTGGTATGATTCAAGCATCCGCTGGTTTCTTTGTCTACTTGGTTATCATGGCTGAAAATGGCTTTTGGCCAAGTCGTTTACTTGGTCTTCGTAAATCATGGGAATCGAAAACAATTAACGATCTTGAAGATTCCTATGGTCAAGAATGGACTTTTTCGCAACGTAAAGTTTTGGAATACACCTGTCATACCGCCTTCTTCGTCTCTATTGTCATCGTGCAATGGGCTGATTTAATCATTTGTAAAACACGACGAAATTCATTGTATCATCAAGGAATGACTAACTGGATGCTTAACTTCGGTTTGGTGTTCGAGACAGTACTCGCTGCTGCTCTCTGTTACACACCTTACCTGGATAAAGGTTTAAACATGTACCCGCTAAAATTTTACTGGTGGTTACCAGCCCTGCCATTCTCACTTGCGATATTTATTTATGACGAAGTACGAAAATACATCATCCGTCGAAATCCAGGCGGCTGGGTTGAACAAGAAACCTATTATTAG

>CrogPGD
ATGTCTGAGCCAGTGGCAGATATCGCTCTCATCGGCTTGGCCGTCATGGGACAGAACATCATTCTCAACATGAACGATCACGGCTACGTGGTCTGTGCCTACAACCGTACCACGGAGAAGGTGGACAACTTTCTCGCCAACGAGGCCAAGGGAACGAAGATCGTAGGAGCCCACTCCTTGGAGGAAATGGTGGCCAAACTAAAGAAGCCACGTCGGGTTATGATGCTCGTCAAGGCTGGTGCTGCCGTGGATGCCTTCATTGATAAGCTGGTTCCCCTCCTGGAGGCCGGGGACATCATCATTGACGGAGGAAACTCGGAGTATCAGGACACACGTCGACGCACTAAGGATTTGTCTGAGAAGGGAATCCTCTTTGTGGGATCCGGTGTGTCCGGAGGGGAGGAAGGTGCCCGCTATGGTCCCTCTCTCATGCCCGGAGGCAACCCCAAGGCCTGGCCTCATATCAAACCCATCTTCCAGGCCATTTGCGCGAAGTCTAACGGCGAACCCTGCTGTGACTGGGTCGGCGAGGACGGTTCAGGGCATTTTGTCAAAATGGTTCACAACGGCATCGAGTACGGTGACATGCAGTTGATCTGTGAGGCCTATCACCTCATGAAGGACACCCTGGGCCTAGGACACGATGAAATGTCCGACATCTTCAAGGAGTGGAACAAAGGAGAATTGGACTCCTTTCTCATTGAAATTTCTACCAATATCCTCAAGTATAAAGACGCAGATGGCTCTCCTCTCCTGGAGAAGATTCGGGACGCCGCAGGACAAAAGGGAACTGGGAAATGGACGGCCATTTCTGCTCTGGAGTACGGCATGCCCGTTACTCTCATCGGAGAGTCCGTCTTTGCGCGTTGTCTCTCCTCCCTCAAGGATGAAAGGGTGAGGGCCTCCAAGATCCTGAAGGGTCCTTCTAACACCAAGTTCAATGGGGATAAGAAGGAGTTTGTGGAGCAGATCCGACAGGCTCTCTATGCCTCAAAGATCATCTCATACGCGCAGGGCTTCATGCTACTCCGGGAGGCTGCCAAGGTCTTTGGATGGAACTTGAACTATGGAGGCATTGCACTCATGTGGCGCGGTGGATGCATCATCCGATCCGTGTTCCTGGGAAACATCAAGAATGCCTACGATAAGAGCCCTAAGCTCGAGAACCTCCTACTGGATGACTTCTTCAAGGATGCCGTTCACAAATGCCAGGACTCATGGAGAAAGGTTGTTTCCAAGGCCGTCGAACTAGGCGTTCCCACGCCATGCTTCTCCACGGCTCTGGCCTTCTATGACGGATACCGATCCTCCAAATTACCCGCCAACCTACTCCAAGCCCAACGTGACTACTTTGGGGCCCACACCTACGAACTCCTCAACAACCCTGGCAAGCACGTTCACACCAACTGGACAGGAACCGGCGGAAATGTCTCCGCATCAACCTATGATGCCTAA
>TcalPGD
ATGGCTCCTCAAGAACCCGTGGCTGATATCGCCCTCATCGGCCTGGCCGTCATGGGACAGAACATCATCTTGAACATGAATGATCATGGATTTGTAGTATGTGCCTACAACCGCACTCAGGAGAAGGTCAAGGAGTTTCTGGAGACCGGGGCCAAGGGTACCAAGGTCGTGGGAGCCACCTCCGTCGAAGACATGGTGGGTAAACTGAAGAAGCCCAGACGAGTCATGATGCTGGTGAAGGCTGGTGATCCCGTGGACGCCTTCATTAAGCAAGTGGTGCCGTTTTTGGAAAAGGGAGATATCATCATTGATGGAGGCAATTCCGAATATCTCGACACCATTCGACGTGTCAAGGAACTGTCTGAAAAGGGTATTCTTTTCGTCGGATCCGGAGTATCTGGAGGAGAGGAAGGCGCTCGATATGGACCTTCCATGATGCCCGGAGGTAATCCTGAAGCCTGGCCTCATGTCAAGGATATTTTCCAATCCATTTGCGCCAAGTCCAATGGAGAACCTTGCTGTGATTGGGTGGGTGAGGGCGGATCCGGACACTTTGTCAAGATGGTGCACAATGGAATCGAGTACGGAGACATGCAACTCATCTGTGAAGCCTACAACATTATGAAGGACGTTCTTGGGATGAGCCACGACGAGATGAGCGAGGTGTTGAACGAATGGAACAAGGGCGAGTTGGACTCTTTTCTGGTCGAGATTTCTGCCAACATCTTGGCCTATAAAGACAAAGACGGACAGCCACTGGTCGAGAAAATCCGCGATTCGGCCGGACAAAAGGGGACGGGCAAGTGGACCGCCATATCAGCCCTTCAGTATGGTATGCCGGTCACCTTGATTGGCGAATCCGTGTTCGCCAGATGCCTCTCGTCCATCAAGGATGAGCGCACCCTCGCCAGCAAGTCCCTAAAGGGCCCGGATGCCCCCAAATTCGACGGTGATAAGAAGGCCTTCATTGAACAAATTCGACAGGCCCTTTATGCCTCCAAGATCATCTCCTACGCCCAAGGGTTTATGTTGTTGCGGGAAGCCGCCAAAGAAGAGGACTGGAAGCTGAACTATGGTGGCATTGCCCTTATGTGGCGTGGCGGGTGCATTATCCGCTCCGTGTTCTTGGGTAACATCAAGAGCGCCTACGACAAAAACCCGCAATTGGAGAACCTGCTCCTCGACGACTTTTTCCGGGACGCCATCCACAATTGCCAGAAGGGATGGAGGAAGGTCGTGTCTACTGCCGTAGAAATGGGAATCCCCACCCCTTGCTTCTCGACTGCCTTGGCTTATTATGACGGCTACCGATCCGAGCGTCTGCCCGCCAACTTGATCCAAGCCCAGAGGGATTACTTCGGGGCTCACACTTACGAGTTGCTGGCCAGCCCCGGAAAGTTCGTCCACACCAACTGGACTGGAACCGGAGGAAACATCTCGGCTTCCACTTACGATGCTTAG
>CsinPGD
nnGACTGATATTGCCCTCATTGGGTTGGCCGTTATGGGCCAGAACCTCATCCTCAACATGAACGACAACGGATTCAAGGTCGTCGCCTACAACAGGACAACCGCCAAGGTTGACGACTTCTTGAAGAATGAAGCCAAAAATACAGATGTTGTTGGAGCTCACAGCTTGGAGGAGATGGTGGCCAAGTTGAAGAAGCCCAGGAGGGTGATGATGCTGGTGAAGGCTGGCTCTGCCGTGGATGCCTTCATTGAGAAGCTGGTGCCCTTGTTGGAAGCGGGGGACATCATTATTGACGGTGGCAATTCTGAGTACCAAGACACTGTGAGGAGGACGCAGGATCTGGAGAAGAAAGGAATCCTGTTTGTAGGATCTGGTGTCTCTGGAGGAGAGGAGGGTGCCAGGTATGGTCCATCTCTGATGCCAGGAGGAAACCCAGCAGCTTGGCCAGCCATCAAGCCAATCTTCCAGGCTATCTGTGCCAAGGTTGGGGAGnnnnnnnnnnnnnnnnnnnnnnnnnnnnnGACTGGCCACTTTGTCAAGATGGTCCATAATGGTATTGAGTATGGTGATATGCAGCTCATCTGTGAGGCTTACCATCTTATGAAGGATACTCTTGGCATGGACAATGATGAAATGAGTCAAACCTTCAAGTCTTGGAATGAGGGAGAACTTGACTCCTTCCTGATTGAGATCTCCACAAACATCCTGAAGTTCAGAGATGATTCTGGAGAGTTTCTGTTGGAGAAGATCAGAGACAGTGCTGGACAGAAGGGCACAGGCAAGTGGACAGCCATCTCTGCTCTGGAGTACGGTATGCCTGTCACCCTGATTGGGGAGTCAGTCTTTGCCAGATGTCTCTCATCTCTCAAGGATGAAAGAGAAAAGGCCAGCACCATCCTCCATGGACCAGAGACCACTAAGTATGAAGGAGATAAGAAGGAATTTGTTGAAGCCATCCGCCAGGCCTTGTACGCCAGCAAGATTGTGTCCTACGCCCAGGGGTTCATGTTGCTCAGGCAGGCAGCCAAGGAGTTTGGGTGGAACCTGAATTATGGTGGCATTGCCCTCATGTGGAGGGGTGGGTGCATCATCAGGTCCAGGTTCCTTGGCAACATCAAGGCTGCCTTTGACAAGAACCCAGCTCTGGACAATCTGCTTCTGGATGATTTCTTCAGGGATGCCATCCATGCCAGTCAGAAAAGCTGGAGGAAAGTTGTCTCTAAAGCTGTGGAGCTTGGAGTGCCAACTCCTTGTTTCTCCACAGCTCTTGCATTCTATGATGGCTACAGGTGCAAGAAACTGCCTGCCAACCTCATACAGGCACAGAGGGACATTTTGGAGCTCATACTTACGAGCTTCTGGCAGAACCTGGCAAGTATGTCCACACTAACTGGACTGGCACTGGGGGCAATGTTTCAGCATCAACTTACTCAGCTTGAGATGAGCTTGACTGACCAGCTTTTACAGCATGTTATCTAG
>AfosPGD
ATGTCTGAGCCAGTCGGAGATATTGCCTTGATAGGTTTGGCCGTGATGGGTCAGAACCTGATCTTGAACATGAACGACCACGGGTTCACTGTCGTGGCCTACAACAGAACAACCGCCAAGGTCGACAACTTCCTTGAAAATGAGGCTAAAGGAACCAAGGTGGTTGGAGCTCACAGCTTAGAAGAAATGGTCGCCAAACTTAAAAGACCAAGGAAAGTTATGATGCTGGTAAAGGCTGGCAGCGCTGTCGACGATTTCATTGAGAAGTTGGTGCCCCTCCTCGAGAAGGGGGATATCATTATTGACGGAGGAAACTCGGAATATCAGGACACTAGACGTCGCACTGCGGATCTTGAGAAGCGCGGCATTCTGTACGTTGGGTCCGGTGTATCCGGCGGGGAAGAGGGCGCGAGATATGGACCTTCCCTCATGCCGGGTGGTAACCCCGCCGCTTGGCCCAGTATCAAGCCAATCTTCCAGGCTATCTGTGCTAAATCTGGGGAGGAGCCGTGCTGTGATTGGGTCGGAGAGGATGGCAGCGGTCACTTTGTCAAGATGGTTCATAACGGTATTGAGTATGGAGATATGCAGTTAATTTGTGAGGCCTACCATCTTATGAAGGATGCCTTGGGCTTGAACAACGACGAGATGAGTTCAATCTTCAGCGAATGGAACAAGGGAGAACTCGACTCTTTCCTAATCGAAATATCCGCCAACATTCTCAAATACAAGGATGAATCTGGCGATTTTCTGTTGGAAAAGATCCGCGATAGTGCCGGTCAAAAGGGAACAGGGAAGTGGACCGCTATCTCAGCCCTGGAGTATGGTATGCCCGTCACCCTTATCGGAGAGAGTGTGTTCGCCCGATGCCTGTCATCACTCAAGGGTGAAAGAGAGCGTGCCAGTAGCATCCTGAAGGGACCTGATGCACCAAGCTTTGATGGTGACAAGGACAAATTTGTAGAGGACATCAGGCAAGCTCTGTATGCCAGTAAGATTGTTTCATATGCTCAAGGCTTCATGCTTCTCAGACAGGCTGCTGTTGAATTCGGCTGGAACCTGAACTATGGCGGCATTGCTCTCATGTGGAGAGGCGGTTGCATTATTAGATCAAGATTCCTTGGAAACATAAAGGCTGCCTTTGACAAGAACCCAGCTCTTGACAACCTTCTTGTTGATGACTTCTTCAGGGATGCTATTCATAATGCCCAGGCCGCCTGGAGGCGCGTTGTAAGCCAGGCTGTTTTGATGGGCATCCCCACCCCCTGCTTCTCCACGGCCCTGGCCTTCTATGACGGATACAGAAGTAGTATGCTGCCTGCCAACCTTATCCAGGCACAGAGAGATTATTTCGGAGCTCACACGTACGAACTTTTGTCGGCGCCCGGCACCTATGTCCACACCAACTGGACCGGAACCGGCGGAAACGTGTCCGCATCAACTTACTCCGCGTAA
>EaffPGD	partial in gi|262304110|gb|GQ887075.1| Eurytemora affinis voucher EafCOPE phosphogluconate dehydrogenase mRNA
ATGGGAGAACCTACTGGAGATATTGCTCTTATCGGTCTGGCTGTTATGGGTCAGAACCTGATCTTGAACATGAACGACCACGGGTTCGTGGTGGTCGCCTACAACAGGACAACCGCCAAGGTTGATCAGTTCCTTGAGAATGAGGCCAAGGGAACCAAGGTGGTTGGTGCCCATAGTCTAGAGGAGATGGTAGCTAAACTTAAGAAACCCAGGAAGGTGATGATGTTGGTTAAGGCTGGAAGCGCTGTGGACGACTTCATTGCCAAGCTTGTTCCTCTCCTAGAACAGGGGGATATCATCATAGATGGGGGGAACTCAGAATACCAGGATACAAGGCGGCGAACCAAGGATTTGGAGTCTAAGGGTCTTCTGTTTGTTGGATCAGGAGTATCCGGTGGGGAGGAGGGGGCAAGGTATGGACCCTCCTTGATGCCTGGAGGTAACCCAGCTGCCTGGCCAGCCCTCAAGCCGATATTCCAGTCTATCTGCGCTAAGTCTGGAGATGAGCCCTGCTGTGACTGGGTAGGTGAAGATGGAAGCGGCCATTTTGTCAAGATGGTGCACAACGGAATTGAATACGGAGATATGCAGCTTATCTGTGAAGCTTATCATCTCATGAAGGATGCCTTGAACATGGACAACGAGGAGATGAGCAATAGCTTCACGGAGTGGAACAAGGGAGAGCTAGACTCCTTCCTCATAGAAATATCTTCAAATATTCTTAAATACAAAGACGAGAGTGGGGATTATCTGCTGGAGAAAATAAGGGACAGTGCCGGACAGAAAGGAACAGGTAAATGGACTGCTATCTCTGCCCTGGAATACGGTATGCCGGTCACACTCATCGGAGAAAGTGTGTTCGCACGTTGTCTTTCATCGTTGAAGGGTGAAAGGGAGCGTGCAAGCAAGATTCTGAAGGGTCCTGAGGGAGCGGAGTTTACTGGAGAAAAAGCAGCATTCGTCGAGGATATCAGGCAAGCTCTGTACGCTAGTAAAATAGTTTCCTATGCTCAAGGATTTATGCTACTAAGACAGGCTGCCCAGGAGTTTGGTTGGAACTTGAACTATGGAGGAATAGCTCTAATGTGGAGAGGAGGATGTATTATCAGGTCCCGCTTCCTTGGAAATATCAAGGATGCCTTTGACAAAAACCCTGCTCTTGATAACCTTCTGGTGGATGATTTCTTCAGGGATGCAATCCATAATGCCCAGGGTGCCTGGAGGCGTGTCGTAAGCCAGGCTGTGCTGATGGGCGTTCCCACCCCTTGCTTCTCTACCGCCCTTGCCTTCTACGACGGATATAGAAGTGATATGCTCCCTGCTAACCTAATCCAGGCGCAGAGAGATTATTTTGGAGCGCACACTTACGAACTGCTGGGTCAGCCTGGAGCCTACCATCACACCAACTGGACCGGGACAGGCGGAAACGTTTCCGCCTCAACATACTCCGCCTAA
>MedaPGD	gi|157814169|gb|EU020889.1| Mesocyclops edax clone Meso40f2 putative 6-phosphogluconate dehydrogenase mRNA
GTTGATCTGCGAGGCCTATCACATCATGAAGGACTTCCTGGGCATGAACCACGACGATATGGCCGACACCTTCTTGGAGTGGAACAAGGGCGAACTTGACTCGTTCCTTATCGAGATTACCGCCCACATCCTCAAGCATCGGGACGATGATGGCGATCACCTGGTCGAGAAGATCCGCGACTCCGCCGGTCAGAAGGGAACTGGAAAGTGGACCGCGATCTCGGCTTTGGACTACGGCATGCCGGTCACTCTTATCGGGGAAGCCGTCTTTGCGAGGTGCCTCTCGTCACTTAAAGACGAACGACTCTCCGCTTCAGGGGTCTTGGCCGGTCCTGCTCTCAAGTCGTTCGACGGTGACACGGCCGATTTTGTTGAACAGATACGTGAAGCTTTGTACGCTTCAAAGATCGTTTCTTACGCCCAAGGCTTCATGCTCCTTAGGGAGGCTGCCAAAGTCTTTAATTGGAATTTGAATTATGGCGGCATTGCTCTGATGTGGCGAGGTGGTTGCATCATCAGGTCGGTGTTTTTGGGTAAGATCAAGGCTGCCTTCGACAAAAATCCGGAATTGACGAACCTTCTTCTGGACGACTTCTTTAGGGATGCAGTCCACAAGTGCCAGGCTTCCTGGCGAAATGTCGTCTCTGCCGCTGTGCAGGCTGGAATACCTACTCCTTGCTTCTCCACCGCCCTGGCTTTCTACGACGGCTACAGATGTGCTCGCCTGCCGGCTAATTTGATCCAGGCCCAACGC
>AverPGD	gi|262304074|gb|GQ887057.1| Acanthocyclops vernalis voucher A369COPE phosphogluconate dehydrogenase mRNA
CTCATCTGCGAGGCCTACCATATCATGAAGGACGTATTGGGCATGAGCCACGACGAGATGGCCGAGACCTTCGAGGAGTGGAACAAGGGAGAATTGGACTCATTCCTGATCGAAATTTCTGCCAACATTTTGAAGTACAAGGACGACAGCGGAGATCATCTTGTTGAGAAGATCAGAGATTCGGCCGGACAAAAGGGAACCGGAAAATGGACCGCTATTTCGGCTCTGGATTACGGAATGCCCGTCACCCTAATCGGCGAGGCTGTCTTCTCCAGGTGTTTGTCCTCGCTCAAGGACGAACGTATTTGCGCATCGCAGGTTTTGAGCGGCCCCGATAACCAGGGTTTCACCGGAGACAAATCCCTCTTCGTCGAACAGATTCGTCAAGCTCTCTACGCTTCAAAGATCATCTCCTACGCCCAGGGTTTCATGCTTCTGCGTGAGGCTGCCAAAGTCTTCAACTGGAACCTGAACTATGGTGGAATCGCTCTCATGTGGCGTGGCGGCTGCATCATCCGCTCGGTCTTCTTGGGCAACATCAAGTCCGCCTACGACAAGAACCCGGACTTGACCAACCTCTTGTTGGACGACTTCTTCAGGGACGCCATCCACGGCTCTCAGGCGGCCTGGCGCAACGTCGTGGCCACCGCCGTCCAGTCCGGCGTGCCGGCGCCATGCTTCTCCACCGCCTTGGCCTTCTACGACGGATACAGGTCTGCTCGTTTACCTGCTAACCTAATCCAGGCTCAGCGT
>LcypPGD
ATGTCTGACGAAGGTGTGGCTGACATCGCTTTGATCGGTCTGGCTGTCATGGGTCAGAACATCATCCTGAACATGAACGATCACGGGTTCAAGGTGTGCGCCTTCAACAGGACCGTGGACAAAGTGGAGGCCTTCCTGAAGAACGAGGCCAAAGGCACCAACGTGATCGGAGCCAAGTCGCTGGAAGACATGGTGAAGAAGCTGAAGAAGCCTCGCAGGGTGATGCTGCTGGTGAAGGCCGGATCCGCAGTGGACGCCTTTATTGATCAGTTGGTGCCTCTACTGGAGGCCGGAGATATCATCATCGATGGAGGCAACTCCGAGTACCAAGACACCAATAGAAGGTGTCAAACTCTTGATGGCAAAGGCATTCTTTACGTGGGTTCTGGGGTGTCTGGAGGTGAGGAAGGAGCCCGGCACGGTCCGTCCTTGATGCCCGGAGGTAATATCAAGGCATGGCCGGCTATCCAGCCCATCTTCCAGTCGATCTGCGCCAAAGTGGACAACGGAGAGCCGTGCTGCGACTGGGTAGGCGAGGAAGGATCGGGCCACTTTGTGAAAATGGTCCATAATGGCATTGAATACGGAGATATGCAGCTTATCTGTGAGGCCTACCACCTGATGAAGAATGTGCTGGGCATGGACCACGACGCCATGGCCGACACGTTCGCCGAGTGGAACAAGGGCGAGCTCGACTCATTCCTTATCCAGATCACTGCGAATATCCTCAAGTTCAAGGATGACGATGGCAAACCCTTACTGGAGAAGATCAAGGATTCAGCCGGCCAAAAGGGCACCGGCAAATGGACAGCCATCTCGGCCCTGGACTACGGCATGCCGGTCACCCTGATTGGAGAGGCAGTGTTCGCACGCTGCCTTTCTTCTCTACGAGATGAACGAGTTCGGGCCAGTGCAATTCTCAAAGGACCTGCGGATGTGTGTTTCCAGGGTGACAAGCAGCAGTTCATCGAGCAGATTCGGCAAGCCCTGTATGCCTCCAAGATCGTGTCCTACGCCCAAGGGTTCATGCTGCTCAGAGAAGCGGCCAAGGTATTCAACTGGAAGCTCAACTACGGCGGTATCGCCCTCATGTGGAGAGGAGGCTGCATCATCCGCTCCGTCTTCCTGGGCAACATCAAGGCCGCCTTCGACAAGGATCCCGAACTGCAAAATCTGCTTCTGGATGACTTTTTCCGTGATGCGATCCACCGGTGCCAAGATGCCTGGAGGAGAGTGCTGTCCACGGCCGTGGAGAGGGGCGTCCCCACTCCCTGCTTCTCCACCGCCTTGGCCTTCTATGATGGATACCGATCGGCCAGATTGCCCGCAAATCTTATCCAAGCCCAAAGAGACTACTTTGGTGCCCACACCTACGAATTGCTCAGCAATCCGGGTACTTTTGTTCACACCAACTGGACCGGACTGGGAGGAAACGTGTCGGCCAGCACCTACGACGTGTAA

>CrogPK
ATGGCTCAAAATCCGACCACAAAGTTTACAGACAACTATGAACTGAAAGAGGAGTTGGGAAAGGGCGCCTTTTCAGTGGTTCGACGATGTGTTCAAAAGTCCACGGGGCTCGACTTTGCCTCCAAAATCATCAACACCAAGAAACTATCCGCGCGAGACTTTCAAAAACTAGAACGAGAGGCAAGGATTTGTCGCAAGTTGCAACATCCTAACATTGTCCGATTGCACGATAGTATCCAGGAAGAAAATTTCCACTATCTCGTTTTTGATCTCGTCACAGGGGGTGAGCTCTTCGAGGACATCGTTGCCCGTGAGTTTTACTCTGAGGCTGACGCCTCTCATTGCATCCAGCAGATCCTGGAGAGCGTCAACCACTGTCACTGCAATGGCGTCGTCCATCGTGACCTTAAGCCCGAGAATCTCCTTCTGGCCTCCAAGCTAAAAGGAGATTCTGCCATCGAGGTCCAGGGCGACCAGCATGCCTGGTTTGGGTTTGCGGGAACTCCGGGATATCTGAGTCCGGAGGTTCTCAAAAAGGAGCCTTATGGAAAGGCCGTTGATATTTGGGCTTGTGGAGTCATTCTCTACATTCTTCTCGTTGGATATCCACCCTTCTGGGATGAGGATCAGCATCGGCTCTACGCTCAAATCAAGGCCGGAGCCTATGACTATCCCTCTCCCGAATGGGACACCGTCACTCCGGAAGCCAAGAATCTAATCAATCAGATGCTAACGGTCAATCCCGCCAAACGGATTCGCTCGGATGAGGCCTTAAAGCATCCATGGATTTGCCAACGCGAACGCGTGGCCTCCGTTGTTCATCGGCAAGAGACCGTGGACTGCCTCAAGAAATTCAATGCTCGTCGTAAGCTGAAAGGAGCCATTCTCACTACCATGCTCGTATCACGAAACTTCTCAACAAGGTCAATGGCATCAAAAGGAAAATCCGATGGATCACAGGTCAAAGAGTCAACGGACAGCTCCACCACCATTGAGGATGATGACAAAGACGAGAAAAAAGTGGTGGATCGATCTTCAACTGTTATTGCAAGGGACACAGCTGAAGATATGAAACTGAATCATGTAAAGAATAGTAGCTCTCTTCAAATTAGAAATTCCAACAGTCAAGGAGACCCCTCTGTTTCGGCTAGAAAGAATGAAATTATTCGATGCACTGAACTTCTTTTAGAGGCAATTTGTAGTGGCGACTTCGAATCCTTCACACGTCTCTCGGACTCATCTTTGACTACCTTTGATCCAGAGGCTCTTGGCAATTGCGTGGAAGGTCTAGAGTTCCATAAGTTTTATTTTGATAACGTCTTAGGGAAAAACGATGAGAGTAGAACACTAAACGTCAACATTATTAACCCTCTGGTTCATCTGCTTGGTGAAGACTCCGCTGCAATTGCCTACGTTCGGCTGACACAATCTATTGACAAATCCGGCAAAATATCTACAAGTCAATGCGAGGAGACCCGGATTTGGTATCGACGTGAGACCCGTTGGCTGAATGTTCACGTGCATCGCTCCAACAACTGCAGCAGCAGTAGCAGCATCTCAAGCAGCACAGCCATCAACAAAAGTATCTCCACCAACAAGAGCTAA
>TcalPK
ATGGCTCAAAATCCGTCGACCAAATTCACCGACAATTACGAACTCAAAGAAGAGCTTGGAAAGGGTGCCTTCTCAGTTGTCAGACGATGTGTTCAAAAGGCGACTGGTTTGGAATTCGCCTCCAAAATCATCAATACCAAGAAATTATCTGCCAGAGACTTCCAGAAATTGGAACGAGAGGCTCGGATCTGCAGAAAACTGCAGCACCCAAATATAGTCCGACTTCACGACAGTATCCAAGAGGAGAATTTCCATTACTTGGTATTCGACCTCGTGACCGGTGGAGAGCTCTTTGAAGATATCGTGGCTCGAGAATTCTACTCAGAAGCCGATGCATCTCATTGCATTCAACAGATCCTCGAGAGTGTTAACCACTGCCATCAGAATGGCGTTGTCCACAGAGATCTCAAGCCTGAAAATCTCTTGTTGGCCAGCAAGCAGAAGGGGGCAGCCGTCAAGCTTGCTGATTTCGGATTGGCCATTGAAGTCCAGGGTGACCAGCAAGCATGGTTTGGTTTCGCTGGCACTCCGGGGTATTTGTCTCCAGAGGTGTTGAAGAAGGAGCCTTATGGCAAGGCAGTCGACATTTGGGCTTGCGGTGTCATTCTATACATCCTTTTGGTCGGCTATCCCCCATTTTGGGATGAGGATCAGCACCGGCTTTATGCGCAAATCAAAGCTGGTGCTTATGATTACCCGTCTCCTGAGTGGGACACGGTTACTCCGGAGGCCAAGAACCTGATCAACCAAATGTTGACCGTGAATCCCCAGAAGAGGATCAAGTCCGAGGAGGCATTGAAGCACCCATGGATCTGCAACCGAGATCGGGTTGCCTCTGTGGTACACCGTCAAGAGACGGTGGATTGCTTGAAGAAGTTCAATGCCCGTCGCAAGCTCAAGGGAGCTATCTTGACCACCATGTTGGTCTCCAGGAACTTTTCCAGTAAGGGCGCCTTTCTCTTCGAAATGAC
>EaffPK
ATGTCCCAGGTTCCCTGTTCTAAGTTTACAGATAACTACGAGCTCAAGGAGGAATTGGGAAAGGGAGCTTTTTCCATTGTCAAAAGATGTGTACAACGGCATACTGGTCTGGAGTTTGCGGCTAAAATCATAAACACCAAGAAACTCTCTGCCAGAGACTTCCAGAAGCTCGAGCGCGAGGCGCGCATTTGCCGGAAACTACAACATCCAAATATTGTTCGTCTTCATGATAGTATTCAGGAAGAGAGCTTTCACTACCTCATCTTCGATTTGGTGACGGGTGGTGAACTGTTTGAAGATATTGTTGCCCGTGAGTTCTACTCTGAAGCTGATGCTTCCCACTGTATCCAGCAGATACTGGAGTCTGTAAACCACTGCCATTCAAACGGTGTAGTTCACAGAGATCTCAAGCCTGAAAACCTCCTGCTCGCTAGTAAAAGTAAGGGAGCAGCTGTTAAACTAGCAGATTTTGGGTTAGCCATAGAAGTTCAGGGAGACCAGCAAGCATGGTTTGGGTTCGCTGGTACACCCGGATACCTCTCCCCTGAGGTTTTGAAGAAGGAACCCTACGGGAAACCAGTCGATATATGGGCCTGTGGTGTAATATTGTATATCCTACTTGTTGGATATCCTCCGTTCTGGGATGAAGACCAGCATCGTCTCTACGCGCAAATTAAAGCGGGAGCATATGATTATCCTTCCCCGGAGTGGGACACAGTCACGCCAGAGGCGAAGAATCTGATAAACCAGATGTTGACAGTAAACCCTGCCAAGAGGATCCGTGCCGAGGAGGCCCTCAAGCACCCCTGGATCTGCCAGAGGGAGCGTGTTGCTTCCGTTTTCCACAGGCAAGAGACTGTGGATTGCTTGAAGAAGTTCAATGCTCGAAGGAAGCTGAAGGGAGCTATCCTCACTACTATGCTAGTGTCAAGAAACTTCTCAACCAAGTCCTTGGTGAACAAGGGCTCCAAAG
>MedaPK	gi|157813985|gb|EU020797.1| Mesocyclops edax clone Meso3152f1 putative calcium/calmodulin-dependent protein kinase type II delta chain mRNA
CTGGAGAGTGTCAACCACTGCCACATGAACGGSGTSGTCCACAGRGACTTCAARCCRGARAAYYTSCTKCTSGCKAGCAARCAGAAGGGWGCRGCCGTSAARCTGGCMGACTTCGGKYTSGCCATYGAAGTKCAGGGRGAACARCARGCMTGGTTTGGCTTYGCYGGAACYCCMGGATACYTGTCCCCYGAGGTGCTKAAGAAGGAGCCCTACGGCAAGCCMGTCGAYATCTGGGCCTGYGGAGTCATCCTCTACATTCTYCTYGTTGGYTAYCCMCCA
>AverPK	gi|262301938|gb|GQ885989.1| Acanthocyclops vernalis voucher A369COPE protein kinase mRNA
CTGGAGAGCGTCAATCACTGCCACATGAACGGAGTGGTGCACAGAGATCTCAAGCCGGAAAACTTGCTCCTGGCCAGCAAGCAGAAGGGCGCCGCAGTCAAGTTGGCCGACTTTGGCCTCGCCATCGAAGTGCAGGGAGAACAACAAGCCTGGTTTGGTTTCGCCGGAACTCCCGGATACCTGTCGCCTGAGGTGCTGAAGAAGGAGCCGTACGGCAAGCCCGTCGATATTTGGGCGTGCGGGGTCATCCTCTACATCCTCCTAGTCGGATACCCGCCC
>LcypPK
ATGGCTCAGACCGCCTCAACCAAGTTCACTGATAACTATGAGCTGAAGGAAGAGCTTGGCAAGGGCGCCTTCTCAGTGGTTAGACGATGCGTCCAGAAGAACACGGGACTGGAGTTCGCCGCCAAGATCATTAACACCAAGAAGCTGTCTGCTCGAGATTTCCAGAAGCTGGAGAGGGAGGCTCGCATTTGTAGGAAGCTGCAGCACCCGAATATCGTTCGTCTCCATGACAGCATTCAGGAGGAAAGTTTTCACTATTTAGTGTTTGATCTGGTCACGGGTGGCGAACTGTTCGAAGATATCGTCGCCAGAGAGTTTTACTCTGAAGCCGATGCGTCGCATTGCATTCAGCAAATACTGGAAAGCGTCAACCACTGCCATAGCAACGGTGTGGTTCATAGAGATCTGAAGCCAGAAAACCTACTGCTGGCCAGCAAACAGAAAGGAGCGGCAGTCAAATTGGCCGACTTTGGACTGGCCATCGAAGTTCAAGGAGACCAGCAGGCATGGTTTGGTTTCGCAGGGACACCCGGATATTTATCACCTGAGGTGCTGATGAAAGAGCCCTACGGAAAACCAGTCGATATATGGGCCTGCGGGGTGATCCTGTACATCTTGTTAGTGGGCTATCCTCCTTTCTGGGACGAAGATCAGCATCGTCTGTACGCCCAGATCAAGGCTGGCGCCTACGATTATCCATCTCCAGAATGGGACACGGTTACTCCAGAAGCCAAAAATTTGATAAATCAGATGCTGACTGTGAATCCAGCAAAGCGAATACGCTCTGATGTAGCATTGAAGCACCCATGGATTTGCCAAAGAGAGCGCGTGGCCAGCATGGTTCACCGTCAAGAAACGGTCGACTGCTTGAAGAAGTTCAACGCCCGCAGGAAGCTCAAAGGAGCCATTCTGACCACAATGTTGGTCTCAAGGAACTTCTCGACTCGATCCATGGTGGGAGCCGGTGTCAAAGGCAAATCTGGAGACGTCAAGGAGTCCACCGATAGCTCGACCACCATCGAGGAGGACGAAAAAGACGTTAAGATGAACCATGTACGTGGCAGTAGTGGAGCTGTTCAGATTCGCACCTCCGGTAGTCAGAGCGACCCTTCCTCCATAGCTCGAAAGAGCGAGATCATTCGAAGCACTGAGCTGCTGTTGGAGGCCATCAACACCAGTGACTTCGAGTCCTATGCGAGATTGTGTGACCCCCATCTGACTGCCTTCGAGCCGGAGGCTTTGGGCAACCTGGTCGAGGGCTTGGAATTTCACAAATTTTATTTCGACAATCTGAAAAGCCAACGCCACATTAGCAACATTAATATAATCAACCCCCACGTGCATCTGCTGGGCGACGATGCGGCCGCCATCGCCTACGTCCGGATGACTCAGTTCATTGACAAGCAAGGGAGCCCTCAAACTCAGCAGTCCGAAGAGACCCGGATATGGCACCGACGGGATGGTCGTTGGATCAACGTCCATTTCCATCGCTCCACCCTGGCCGTCGACTCGCCGTTCGCCTCCAAAACTCAATGA

>LsalRNAH
ATGAATCCCCATTCCGCCCTCCCCTACACTCCCCGCTATTTTGAACTCTTTCGGAAGAGGATTACTCTCCCTGTTTGGGAGTACCGTGATAAATTTCTGGATCTCCTGGGTCAGCATCAGTGTATTTGTTTGGTGGGAGAGACAGGATCTGGGAAAACAACTCAAATCCCTCAATGGTGTGCAGAGTATGCAAGTAAAGAACGGAAAAGTGTGGCGTGCACACAACCCAGAAGGGTTGCCGCCATGAGTGTGGCTCAGCGTAGAGCAGGGCGTACAAAACCCGGGAAATGTTTTCGACTTTACACCGAAAAAGCATTCAAAAATGAAATGCAGGAAAATACATACCCCGAGATTTTGAGATCTAACTTGGGCTCTGTTGTAATTCAATTAAAAAAACTGGGCATTGATGATCTTGTCCATTTCGATTTTATGGATCCACCCGCTCCTGAAACCTTGATGCGAGCTCTGGAACTCCTTAATTATCTTGCAGCTCTAGATGATGACGGCAATTTGACTGAACTGGGGGCAATCATGGCTGAGTTTCCACTTGATCCTCAATTAGCCAAAATGTTGATAGCTTCATGTGAGAACAATTGTTCAAATGAGATCCTTTCCATTACAGCTATGTTGTCTGTTCCTCAGTGCTTTGTTCGTCCCAATGACGCCAAGAAAGCTGCCGATGATTCTAAACTCAGATTCGCACATATTGACGGCGATCATTTAACATTGCTTAACGTGTACCATGCATTTAAGCAAAATATGGATGACCCACAATGGTGTTATGATAATTTTGTAGCAGATAATGTCCGGCAACAATTGTGTCGCATTATGGATAGATTTAATTTGAAGAGAACTTCAACAGACTTTGCATCTAAAGATTATTACGTTAACATTCGTAAAGCACTTTGTGCTGGTTTTTTTATGCAAGTAGCACATCTTGAGAGATCCGGGCATTATTTAACCGTAAAGGATAACCAAATTGTACAACTGCATCCCTCAACTTGCTTGGATCACAAACCTGAATGGGTTCTCTATAACGAATTTGTTCTTACTACCAAAAACTATATACGAACTGTAACAGATGTCAAACCAGATTGGTTAATTAAGGCTGCACCCCAATACTATGATATGAATAACTTCCCTCAATGTGAAGCCAAAAGACAATTAGAGCAAGTTATTCAAAGAATTAACTCAAGACAGTATCAAAAAGGATTTTAA
>CrogRNAH
ATGAACCCTCACACGTCTCTTCCTTACACGCCTCGCTACTTCGAGCTCTTCCGTAAGCGTATCTCCCTCCCCGTCTGGGAGTACCGCGAGAAGTTCATGGACCTCCTGAGCAGCCACCAGTGCATTTGCCTCGTGGGCGAGACAGGCTCCGGCAAGACGACCCAGATCCCGCAGTGGTGCGCGGAGTACGCCGCTCGGGAGTCCAAGAGCGTGGCCTGCACGCAGCCACGACGGGTCGCGGCCATGAGCGTCGCACAGAGAGTCTCAGAAGAAATGGATGTCTCCCTGGGACAAGAAGTGGGATACTCCATCCGGTTCGAAGACTGCTCCGGTCCCCGGACGATCCTCAAGTACATGACGGACGGTATGCTCCTCCGAGAGGCCATGAGCGACACCATGCTGGACCACTACAAGGTCATACTTCTGGACGAGGCCCACGAGCGCACCTTGGCCACGGATATCCTCATGGGCGTACTCAAAACAGTCATCGGACACCGGAACGACCTCAAGCTTGTCATCATGAGCGCCACACTCGACGCTGGGAAGTTTCAAAATTACTTCGACAATGCACCCCTCATGAATGTACCCGGGCGAACACATCCGGTGGAAATATTCTACACGCCCGAGCCGGAGCGGGACTACCTCGAGGCTGCTATTCGGACCGTCATACAAATCCACATGTGCGAGGAACAAGAAGGAGACGCCCTTCTTTTCCTCACTGGACAAGAAGAGATCGAAGAGGCTTGCAAGAGGATCAAAAGGGAAATAGATAACATGGGGAACGAAGTTGGGGACCTCAAGTGCATTCCACTTTACTCCACGCTACCACCGAATCTACAACAGCGGATCTTTGAGCCTGCACCACCAAAAAAGGCCAACGGAGCCATTGGGCGGAAGATCGTCATCTCTACAAACATTGCAGAGACGTCCCTCACCATTGACGGGGTCGTCTTTGTCATCGACCCTGGGTTTTCCAAGCAGAAGGTCTACAACCCCCGGATCCGTGTGGAGTCCTTGCTTGTATCACCCATCAGCAAGGCCTCTGCTCAGCAACGTGCGGGCCGTGCCGGCAGAACCAAGCCCGGAAAGTGCTTTCGCCTCTACACGGAAAAGGCCTTCAAGAACGAAATGCAGGACAACACTTATCCCGAGATCCTCCGGTCCAACCTGGGCTCTGTCGTGCTTCAGCTTAAGAAGTTAGGCATAGATGACCTCGTCCACTTTGACTTCATGGACCCACCGGCTCCAGAGACGCTCATGCGGGCTCTAGAGCTTCTCAACTACCTGGCCGCCCTGGACGACGACGGAAACCTGACGGACCTGGGAGCCATCATGGCAGAGTTCCCCCTGGACCCCCAACTCGCCAAGATGCTTATTGCTTCCTGCGAAAACAACTGCTCCAACGAGATCCTTTCCATCACGGCCATGCTCTCCGTGCCACAGTGCTTCGTTCGGCCCAACGACGCCAAGAAGGCTGCAGACGACTCCAAGCTTCGCTTCGCCCACATTGATGGGGACCACCTCACACTCCTCAACGTCTACCACGCCTTCAAGCAGAACATGGAGGACCCCCAGTGGTGCTACGACAACTTTGTCAACTACCGCTCCCTCAAATCTGCAGATAACGTCCGACAGCAGCTCTGCCGCATCATGGACAGATTCAATCTCAAGCGGACCTCCACCAACTTTGCATCCAAGGACTACTACATCAACATACGCAAGGCCCTCTGCGCAGGATTCTTCATGCAGGTGGCACATCTGGAGAGGTCCGGACACTACCTCACCGTCAAGGACAACCAAATCGTACAGCTCCATCCCTCGACCTGCCTGGATCATAAACCCGAATGGGTACTATACAATGAGTTCGTCCTCACAACCAAAAACTATATTCGAACCGTGACGGACGTCAAACCAGACTGGCTCATCAAGGCGGCACCACAGTACTACGACATGAATAACTTTCCACAATGCGAGGCCAAGAGACAACTGGAGCAAGTCATACAAAGAGTGAACTCAAGGCAGTATCAAAAGGGATTTTGA
>TcalRNAH
TTGAACCCACACACGGGCTTGCCCTTTACCCCCAGATATCATGAGATCTTCAAAAAACGGAAAGCCCTGCCCGTTTGGGAGTATCAAGACAAGTTCCTGGACTTGTTGCAAAAGCATCAAATCCTGTGTCTTGTGGGCGAGACCGGCTCCGGTAAGACCACGCAAATCCCCCAATGGTGCGTGGACTTCTCTAAGAAGGTGGGCAAGAAATGCTGCGCGTGCACGCAACCCCGGCGAGTGGCCGCCATGTCTGTGGCTCAACGGGTGGCCGAGGAAATGGACGTGTCCTTGGGCCAAGAGGTGGGCTACTCGATTCGTTTCGAGGATTGCTCCGGACCCAAGACCCTCCTCAAGTACATGACCGATGGTATGTTGCTGCGCGAGGCCATGTCCGATCCTATGCTGGAAAACTACCAGGTCATCCTTTTGGATGAGGCCCACGAGCGGACCCTGTCCACGGACATCTTGATGGGCGTGCTCAAGACCGTGATTGGCCACCGACCCGACCTTAAGTTGGTCATTATGAGCGCTACGTTGGACGCCGGCAAGTTCCAGAACTACTTTGACAACGCACCCTTGATGAACGTGCCCGGACGAACCCATCCCGTGGAGATCTTCTACACACCCGAACCAGAGCGTGATTACTTGGAGGCCGCCATTCGAACGGTTATTCAGATCCACATGTGCGAAGAAGAGGCCGGGGACATCCTCATGTTCCTGACGGGTCAGGAAGAGATTGAAGAGGCGTGCAAACGGATCAAACGCGAAATCGATAACTTGGGACCCGATGCCGGCGACCTCAAGTGCATTCCGTTGTATTCGACCTTGCCTCCTAATTTGCAACAGAGGATCTTCGAGGCCGCTCCGCCTCGCAAATCCAATGGCGCCATTGGACGGAAGGTGGTCGTGTCGACGAATATCGCCGAGACCTCTTTGACCATTGACGGGGTAGTGTTCGTCATTGATCCCGGGTTTTCCAAGCAAAAGGTCTACAACCCTCGGATCCGAGTGGAATCTCTGCTCGTGTCGCCCATCAGTAAAGCGTCGGCCCAACAAAGAGCGGGTCGCGCGGGTCGCACCAAACCGGGCAAATGTTTCCGATTGTACACAGAAAAGGCTTTTAAGAACGAGATGCAAGAGAACACCTATCCCGAGATCCTGCGGTCCAATTTGGGATCGGTGGTTCTGCAATTGAAGAAGCTCGGGATTGACGATCTGGTCCACTTTGACTTCATGGACCCACCCGCTCCAGAGACGCTGATGCGAGCTTTGGAGCTTCTGAATTACTTGGCCGCCTTAGATGACGATGGTAACCTGACGGAGTTGGGCGCCATCATGGCTGAGTTCCCGCTGGACCCTCAATTGGCCAAGATGCTGATTGCTTCGTGCGAAAATAATTGCTCCAACGAGATCCTCTCGGTTACGGCCATGCTCTCGGTTCCGCAATGCTTCGTCCGACCCAACGAGGCCAAGAAAGCTGCCGATGACTCAAAGCTTCGCTTTGCCCATATTGATGGTGACCACCTGACCCAGTTGAACGTGTATCATGCTTTCAAGCAGAACATGGAGGACCCACAGTGGTGCTACGACAACTTCGTCAACTACCGATCCCTCAAATCTGCCGACAACGTTCGCCAGCAGCTCTGCCGAATCATGGACCGATTCAATTTGAAGCGCACGTCCACCGAGTTCACCTCCAAAGACTACTACATCAACATCCGCAAGGCTCTGTGTGCGGGTTTCTTCATGCAAGTGGCTCACTTGGAGCGAACAGGACACTACCTGACCGTGAAGGACAATCAAATCGTCCAATTGCATCCATCCACGTGCTTGGATCACAAGCCCGAATGGGTCCTGTACAACGAGTTCGTGCTCACCACCAAGAACTACATCCGAACCGTGACGGATGTCAAACCCGATTGGTTGGTCAAGACGGCTCCGCAGTACTACGACATGGACAATTTCCCGACCTGCGAGGCCAAACGCCAATTGGAGCAGATCATCGCACGGGTCAACTCCCGACAATACAAGAAAGGCTTCTAG
>CsinRNAH
AAGATTGTTGTCTCCACTTACATTGCTGAGACATCTCTCACCATTGATGGAGTTGTGTTTGTCATTGATCCTGGAATCTCCAAGCAGAAGGTTTACAACCTCAGAATCAGAGTGGAGCATCTGCTGGTTTTCCCCATCAGTAAAGCTTCAGCACAACAAAGAGCTGGTCGAGCTGGCAGGACCAAGCCTGGAAAGTGTTTCAGGCTGTACACAGAGAAGGCTTACAAGAATGAAATGCAGGACAACACTTACCCAGAAATTTTGAGATCTAATTTGGGAGCTGTTGTCATCCAGCTCAAGAAGCTGGGAATTGATGATCTGGTGCATTTTGATTTCATGGATCCTCCTGCCCCTGAGACTCTGATGAGAGCTCTGGAGTTGTTGAACTACCTGGCTGCCCTGGATGATGATGGTAACCTGACAGAGCTGGGAGCAATCATGGCAGAGTTTCCCCTGGACCCTCAGCTGGCCAAGATGTTGATAGCTTCCTGTGAATACCAGTGCTCCAATGAGATCCTGTCCATTGTGGCCATGCTGTCAGTCCCACAATGCTTTGTCAGGCCTAATGAAGCCAAGAAAGCCTCAGATGACTCCAAGCTGAGGTTTGCCCACATAGATGGTGATCACCTCACCCTCCTCAATGTCTACCACGCATTCAAACAGAACATGGAGGACCCCCAGTGGTGCTATGACAACTTTGTGAACTACAGGTCACTCAAGTCCAGTGACAATGTGAGGCAGCAGCTCTGCAGGATCATGGACAGGTTCAACCTCAAGAGAACCAGCACTGACTTCACAAGCAAGGACTACTACATGAAAGTC
>AfosRNAH
ATGAATCCCCACACAGGGCTCCCCTTCTCCCCAAGATACTTCGAAATATTCAGAAAACGATGTCAGCTTCCTGTCTGGGACTACCAAGAAAAATTTCTAGACCTACTCGCTAGGCACCAAAGCATTTGTCTTGTCGGTGAGACTGGTTCCGGTAAGACCACCCAGATCCCGCAATGGTGTGTCGACTTCTCCAAGAAAATGGGCAAAAAAGGCGTCGCCTGTACACAGCCCAGAAGGGTAGCTGCTATGTCAGTGGCACAGCGTGTTGCCGAAGAAATGGACGTTGCTTTGGGTCAAGAAGTTGGTTACTCCATCAGGTTTGAAGACTGTTCTGGTCCGCGTACCCTGTTGAAGTACATGACTGATGGTATGTTGTTGAGAGAAGCTATGAGCGATCCTATGCTAGAGAATTACCAGGTCATTTTGTTGGATGAGGCTCACGAAAGGACCCTGGCTACTGACATCCTTATGGGAGTTCTCAAAACTGTTATCACACACAGGCCCGACCTAAAGCTGGTTATCATGAGCGCCACTCTGGACGCGGGCAAGTTTCAGTCCTACTTTGACAACGCGCCCCTGATGAACGTGCCGGGACGTACCCACCCCGTCGAGATCTTCTACACCCCGGAGCCGGAGAGAGACTATCTGGAGGCGGCCATCAGGACCGTTATCCAGATCCATATGTGCGAAGAAACTGACGGAGACATGCTGCTCTTCCTTACAGGTCAAGAGGAGATCGAGGAGGCCTGCAAACGGTTGAAGCGTGAGATTGACAACCTTGGCCCCGAGGTTGGAGACCTGAAGTGTATCCCCCTGTACTCCACCCTCCCGCCAAACTTGCAGCAGAGGATCTTTGAGGCGCCCCCGGGCAAAAAGGCCAACGGAGCCATCGGTCGTAAGGTTGTTGTGTCAACTAACATTGCTGAGACAAGTTTAACCATTGATGGTGTAGTCTTCGTGATTGACCCTGGATTTTCAAAACAGAAGGTGTACAACCCCCGTATCCGAGTGGAGTCACTGCTTGTGTCCCCCATCAGCAAGGCCTCGGCCCAACAGAGAGCTGGCAGAGCAGGTCGTACAAAGCCTGGCAAATGTTTCCGCCTGTACACAGAAAAGGCGTACAAAAATGAAATGCAGGACAACACATACCCAGAAATTCTAAGATCCAACCTGGGAGCTGTAGTGATCCAGTTGAAAAAACTTGGCATAGACGACCTGGTCCACTTTGACTTCATGGACCCGCCCGCGCCTGAGACCCTGATGAGGGCCCTCGAGCTACTCAACTACCTGGCAGCTCTGGACGATGATGGTAACTTGACTGAGCTCGGAGCTATCATGGCAGAATTTCCACTTGATCCGCAGCTAGCAAAAATGTTGATAGCTTCCTGTGAGTACAACTGTTCCAATGAGATTCTGTCCATAACCAGCATGTTATCAGTTCCACAGTGCTTTGTCAGGCCGAATGAGGCTAAGAAAGCGTCTGACGACAGCAAGCTACGTTTCGCGCACATTGACGGCGACCACCTGACCCTGCTGAACGTGTACCACGCCTTCAAGCAGAACATGGAGGATCCGCAGTGGTGCTACGATAATTTTGTCAACTACAGATCTCTGAAGAGTGCTGATAACGTGAGACAACAGCTTTGCAGAATTATGGACAGATTCAACTTGAAGAGGACAAGCACTGACTTCACGAGCAAGGACTATTACATCAACATCAGGAAGGCTCTCTGCTCAGGATTCTTTATGCAGGTTGCCCACCTGGAGAGAACTGGACACTACCTGACCATCAAGGATAACCAGGTGGTGCAGCTGCATCCTACGACATGTCTGGACCACAAGCCCGAGTGGGTCCTCTACAACGAGTTCGTGCTCACCACCAAGAACTACATCAGGACCTGTACAGACGTCAAGCCGGAGTGGCTGGTCAGGGTAGCCCCGCAGTACTACGACATGAACAATTTCCCACAGTGTGAGGCCAAGCGACAGCTCGAGCAAATCATAGCAAAAATTAACTCTAGACAATACCAGAAGGGTTTCTAA
>EaffRNAH
ATGAATCCTCACTCTGGTCTGCCCTTTTCTCCCAGATATTTCGAACTTTTCAGGAAAAGATGCCAGCTCCCTGTCTGGGATTATCAGGAAAAGTTTCTAGATCTCTTGGCTCGACACCAGAATATTTGTTTAGTCGGAGAAACAGGTTCTGGAAAGACGACCCAGATCCCCCAGTGGTGTGTAGATTTCTCTAAATCTATGGGGAAAAAGACAGTCGCCTGTACTCAACCCAGGAGGGTGGCAGCTATGTCTGTTGCGCAGAGAGTAGCAGAAGAGATGGATGTATCCTTAGGTCAGGAGGTTGGGTACTCTATCAGGTTTGAGGATTGTTCTGGGCCTAGAACTCTTCTCAAGTACATGACTGATGGTATGTTGCTGAGAGAAGCTATGAGTGATCCAATGTTAGAGAACTATCAGGTTATATTGCTTGACGAAGCTCACGAAAGGACTCTAGCAACTGATATTCTCATGGGGGTGCTCAAGACTGTTGTTACCCACAGGCCGGATTTGAAGCTCGTTATTATGAGCGCTACACTGGACGCAGGAAAATTTCAAGGTTACTTCGACAACGCTCCTCTGATGAATGTTCCTGGAAGAACTCATCCTGTTGAGATCTTTTATACTCCAGAACCAGAGAGAGATTATCTAGAGGCAGCCATTCGTACAGTTGTACAGATTCACATGTGCGAGGAGGTTGATGGCGACCTCCTTCTTTTCCTGACTGGACAGGAGGAGATAGAAGAGGCGTGTAAACGTCTTAAACGTGAGATAGATAACCTTGGACCAGACGTAGGGGATATGAAGTGTATACCCCTGTACTCCACCCTTCCTCCAAACCTTCAACAAAGAATATTCGAACCTCCTCCAGGAAAGAAAGCTAACGGGGCAATCGGACGTAAGATTGTTGTATCAACAAATATTGCCGAGACAAGTTTGACAATTGACGGAGTCGTCTTCGTCATAGATCCAGGCTTCTCAAAACAAAAGGTTTACAATCCTCGAATCCGTGTGGAGTCTCTTCTCGTCTCTCCCATCAGTAAAGCATCAGCTCAGCAGCGCGCAGGTCGAGCAGGACGAACAAAGCCTGGTAAATGTTTCCGACTGTATACGGAGAAGGCATACAAGAACGAGATGCAGGATAATACATACCCGGAGATTCTCAGATCTAACCTGGGAGCTGTAGTAATCCAGCTGAAGAAGCTTGGTATTGATGATCTGGTTCATTTTGATTTCATGGATCCACCTGCTCCTGAAACCTTGATGAGAGCTTTGGAACTTCTCAACTACCTTGCTGCTCTAGATGATGATGGTAATCTAACAGAGTTGGGAGCTATCATGGCAGAGTTCCCTCTGGATCCTCAGCTAGCTAAAATGCTCATTGCATCTTGTGAGTATAACTGTTCCAACGAGATCCTATCCATCGTGAGCATGCTCTCTGTTCCCCAGTGCTTCGTGAGACCAAACGAGGCCAAGAAAGCGTCTGATGACTCTAAGTTGAGATTTGCGCATATAGACGGTGACCACCTGACTTTGTTGAACGTGTACCACGCCTTCAAGCAGAATATGGAGGATCCACAGTGGTGCTACGACAACTTTGTCAACTACAGATCACTAAAGAGTGCAGATAACGTTAGACAGCAGTTGTGCAGGATTATGGACAGGTTTAATCTGAAAAGAACAAGTACGGATTTCACGAGCAAGGATTATTATCTGAACATCAGGAAAGCGCTCTGCTCGGGATTTTTCATGCAGGTCGCACATCTGGAGAGAACTGGACATTATTTGACAATTAAGGATAACCAGGTTGTCCAGCTTCATCCGACCACGTGCCTGGACCACAAACCCGAGTGGATTCTCTACAATGAATTCGTCCTCACCACCAAGAACTACATCAGGACCTGCACAGATGTCAAGCCGGAGTGGTTGGTCAGAGTTGCACCTCAGTACTACGATATGAACAACTTCCCTCAGTGTGAGGCTAAACGACAGCTGGAGCAGATTATCGCCAAGATTAATTCCCGCCAGTACCAGAAGGGATTCTAA
>MedaRNAH
GAATTACTTCGACAACGCTCCKCTSATGAACGTWCCCGGYAGRACCCAYCCCGTCGAGATCTTCTACACKCCGGAGCCRGARMGRGAYTACCTSGARGCKGCCATTAGRACYGTWATYCAAATYCACATGTGYGAAGARGASGWRGGYGAYATYCTGCTYTTCTTAACYGGYCAAGAAGARATCGAAGARGCCTGCAARCGGATMAARMGWGAAATYGACAATYTKGGRYCRGARGTYGGCGACATGAAGTGYATCCCSYTSTACTCSACKTTGCCKCCGAATCTTCAGCAGCGAATYTTCGARGYYGCGCCTKSWAGRAARTCRAATGGAGCCATCGGCAGRAARGTCGTCGTGTCGACWAACATCGCCGARACGTCSYTSACCATCGACGGSGTCGTSTTCGTCATYGATCCGGGTTTCTCKAAGCARAARGTCTACAACCCTMGRATCMGRGTCGAGTCSCTKCTCGTKTCKCCCATYWSGAAGGCCTCTGCTCAGCAGMGSGCMGGYCGYGCCGGCCGMACKAAGCCYGGGAARTGYTTCCGACTCTACACCGAGAAGGCTTACAAGAAC
>LcypRNAH
AAAGCCCGGGCTGAAGATCAACCCATACACGTCCCAGCCGTACACTCCGAGGTACTTTGAGCTGTTCCGCAAGCGCATAGGCCTGCCTGTCTGGGAGTATCAGGAGAAGTTTCTGGAGCTGCTCAACAAGCACCAGATCATTTGTTTGGTTGGCGAAACCGGCTCCGGCAAGACCACGCAGATTCCTCAGTGGTGCGTGGACTACGCCCGCAAGTTAGGAACAAAGCGGGTGTCCTGCACTCAGCCCCGGCGTGTGGCGGCCATGTCTGTGGCGCAGCGAGTGTCGGAAGAAATGGACGTGCCACTTGGACAAGAGGTGGGTTACAGTATCCGATTTGAGGATTGCTCCGACCAGAAGACTCTTCTCAAGTACATGACGGATGGTATGCTGCTGCGAGAAGCCATGTCGGACCCGATGCTTGAGGCGTACCAAGTCATTCTGCTGGACGAGGCCCACGAGAGGACCTTGGCCACGGACATCCTCATGGGCGTGCTCAAGACAGTCACGCAGCATCGCAGCGACCTCAAGCTGGTCATCATGAGCGCCACGCTGGACGCGGGCAAGTTCCAGAACTACTTTGACAACGCACCTTTGATGAACATCCCTGGCCGCACACACCCTGTGGAGATTTTCTACACGCCTGAGCCCGAAAGAGACTACCTGGAAGCGGCCATCCGCACGGTCATTCAGATCCACATGTGTGAGGAAGACGACGGTGACATTCTGCTGTTCTTGACGGGGCAGGAGGAGATTGAAGAAGCCTGCAAACGCATCAAGCGTGAGATAGACAACCTGGGGCCAGAAGTGGGTGACTTGAAGTGCATTCCTCTGTACTCCACTCTGCCACCGAATCTTCAGCAGCGCATATTCGAGCCCGCACCGGCTCGCAAGGCAAATGGTGCGGCCGGAAGAAAAGTAGTCGTGTCCACCAACATCGCCGAAACATCGCTCACAATCGATGGCGTCGTGTTTGTAATTGACCCGGGCTTTTCCAAGCAGAAGGTCTACAACCCTCGGATCAGAGTGGAGTCTCTGCTGGTGTCACCGATCAGTAAGGCCTCAGCACAGCAGAGGGCCGGTCGAGCCGGTCGAACCAAGCCTGGCAAGTGCTTTCGCTTGTACACAGAAAAGGCCTACAAGAACGAGATGCAGGACAATACGTATCCCGAAATTCTGCGCTCCAACTTGGGCTCAGTGGTGTTGCAGCTGAAGAAGCTTGGCATAGACGATCTCGTGCACTTTGACTTCATGGACCCCCCTGCCCCGGAGACTCTCATGCGAGCGTTGGAGCTGCTTAACTATCTTGCCGCTCTTGATGATGATGGCAACCTGACAGAGTTAGGCGCCATCATGGCCGAGTTTCCGCTGGATCCGCAGCTGGCCAAAATGCTGATTGCCTCGTGCGAGTACAATTGTTCTAATGAAATTTTGTCCATCACTGCTATGCTGTCGGTGCCGCAGTGCTTCGTGCGGCCCAACGAGGCCAAGAAGGCGGCGGACGACTCCAAGCTGCGCTTCGCCCACATTGACGGTGATCATTTGACTTTGCTGAACGTGTATCACGCTTTCAAGCAGAACATGGAGGACCCTCAATGGTGTTACGACAATTTCGTCAACTACAGGTCGCTCAAGTCGGCCGATAACGTGAGGCAGCAGCTGTGCCGCATCATGGATCGCTTCTATCTGAAGCGCACCTCCACTGAATTCACCTCCAAGGACTACTATATCAACATCCGCAAGGCGCTGTGCTCCGGCTTCTTTATGCAGGTGGCCCACTTGGAGCGCACTGGCCACTACCTTACCATCAAGGACAATCAGATTGTCCAGCTGCACCCGTCCACCTGCCTGGACCACAAGCCTGAGTGGGTGCTGTACAATGAGTTCGTGCTCACCACCAAAAACTACATCCGCACTGTGACTGATGTCAAGCCAGAGTGGCTAATCAAGACTGCGCCACAGTACTACGACATGGACAACTTCCCGCAATGCGAGGCAAAGCGCCAGCTGGAGCAGATCATCACAAAGGTGAACTCGAGGCAGTATCAGAGAGGGTTCTAA
>AverRNAH	gi|262302040|gb|GQ886040.1| Acanthocyclops vernalis voucher A369COPE RNA helicase mRNA, partial cds
TATTTCGACAACGCGCCACTCATGAACGTGCCCGGACGAACCCACCCCGTCGAGATCTTTTATACTCCAGAACCCGAGCGCGATTACCTGGAAGCGGCCATCAGAACGGTTATTCAAATTCACATGTGCGAAGAGGACGACGGCGACATTCTACTTTTCCTGACCGGGCAAGAGGAGATTGAGGAGGCTTGCAAACGGATCAAACGAGAAATAGACAACCTCGGGCCGGAGGTCGGCGACATGAAGTGCATTCCCCTCTACTCGACGTTGCCGCCCAACCTGCAGCAGAGGATCTTTGAGGCGGCGCCGTCGCGCAAGGCCAACGGGGCCATCGGCCGTAAAGTTGTCGTCTCAACGAACATCGCTGAAACGTCGCTTACAATTGACGGTGTTGTTTTTGTCATAGATCCAGGTTTTTCGAAGCAAAAAGTTTACAATCCTCGAATTCGAGTCGAGTCTCTTCTCGTATCGCCCATCTCGAAAGCTTCTGCCCAGCAACGTGCTGGTCGAGCCGGTCGAACCAAACCTGGCAAATGCTTTCGGTTGTACACGGAGAAAGCTTACAAG

>LsalRNAPol2	gb|BT121318.1|:64-471 Lepeophtheirus salmonis Atlantic form clone lsaA-evu-502-156 DNA-directed RNA polymerases I
ATGGGTGATGAATATGAGGAAAACGACTTCGATGATGACTATCAAGATGTCGATGAACCTGATGAAATGTGCAATCTTGATGATGATGCTGATGCCGACAATATTGATGTCCTTCCTACTAACGAGGCGGATAATGATCCATCATCTGGGGATTCTAAAAGCAAAGAGAAGCGTACAACAACGCCCTATATGACTAAATATGAACGAGCCAGGGTATTAGGAACCAGAGCACTTCAAATAGCTATGTGTGCTCCTGTCATGGTAGAGCTGGAAGGAGAGACGGACCCCCTTCAAATTGCAATGAAAGAGCTTAAGCAAAGGAAAATACCCATCATCATTCGGAGGTATCTCCCTGACGGATCGTACGAGGATTGGGGCATTGATGAACTCATTATTATTGATATGTGA
>CrogRNAPol2
ATGGGAGACGAGTATGAGGAGAATGACTTTGACGATGACTACCAGGACGTGGATGAGCCGGATGATATGTGTAACCTTGAGGAGGATGGGGACAACGTGGAGCTAATTCCGGCTCATGAGGCCGACGGAGGGGATCCCTCTTCGGGAGACCCCAAGAGCAAGGAGAAGCGGACTACGACGCCCTATATGACTAAATATGAGCGGGCTCGCGTCTTGGGCACGCGGGCCCTTCAAATTGCCATGTGTGCCCCTGTCATGGTGGAACTCGAGGGGGAAACGGATCCCTTGCAGATTGCTATGAAGGAACTTAAACAAAGGAAGATTCCCATCATTATTCGACGCTATCTCCCTGATGGATCCTATGAGGACTGGGGCATTGATGAGCTTATTATCATTGACATGTAA
>TcalRNAPol2
ATGGGGGACGAATACGACAATGACAACGATTTCGAAGAGGACTATCAAGAGGCCGATGAGCCCGAGGAGTTGGAGGGTATGAACGACGAGGAGGCCGACGGAGACCAAGAGAATGTGGAGGTTCTGCCCGCGGGTGAAGGTACGGGAGAGGGCCAAAAAAGTGCCAAAAGAGTGACCACGCCCTACATGACTAAATATGAACGCGCCCGGGTCCTGGGAACCCGGGCCCTGCAAATTGCCATGTGTGCTCCGGTGATGGTCGAGTTGGAAGGCGAGACGGATCCGCTACAGATCGCTATGAAGGAACTTAAACAGAGGAAGATTCCCATTATCGTCAGACGGTATATGCCCGATGGGAGCTACGAAGATTGGGGCATCGACGAAATGATCATTGTGGATATGTAG
>AfosRNAPol2
ATGGCTGACGACGAATACGAGCCCGATTATGATGACAACGATTTCGGTGGTGACGATATCGACGGCGAGGACTTGGACGAGGCTGCCGATGAAACTGCGGGACCGGAGGGCGGCATCGACGTGCTGCCGGCTGGCGAAGGCGGCGCCGAAGGACAGAAGCAGACAAAACGCATCACTACCCCGTATCTGACGAAGTATGAGCGGGCGAGGGTGCTTGGGACACGGGCCCTGCAGATTGCCATGTGTGCTCCTGTCATGGTAGAATTGGAGGGAGAGACTGACCCCTTACAAATTGCAATGAAGGAACTGAAGCAGAGGAAGATTCCCATCATGATTCGTCGATACATGCCTGATGGTTCACACGAAGATTGGGGCATCGACGAACTCATCTACGTTGATTAG
>EaffRNAPol2
ATGGCTGACGACGAGTATGAGCCGGATTTTGATGATAACGATTTCGTCGGCGACGATATCGACGGTGAAGATATTGACGATGCAGTGGACGATGCAGATGCTGGAGAAGGAAATATTGATATCCTGAGCGCTGGACAGGAAGGGGCAGGCCAGAAAACTACAAAGAGAATAACTACACCCTACCTGACAAAATACGAACGTGCTCGGGTTCTAGGGACGCGCGCACTTCAGATCTCAATGTGCGCCCCGGTCATGGTTGAGTTAGAGGGAGAAACGGATCCTCTTCAGATTGCCTTGAAAGAGCTGAAGCAGAGGAAGATACCAATCATCATTAGACGGTATATGCCTGACGGATCACATGAAGACTGGGGAATCGACGAACTAATTGTTATCGATTAA
>LcypRNAPol2
ATGGCCGATGACTACGAAGACAACGACTTCGACGATGATTACGGCGATGCAGACGATGCCGATGACATGATGGACGAAATGGAGGAGGGTGCCGAGCAGGGGGCCGAGCAAGAGCACGTGGAGATACTACATGCCGGCGAGGATGGCATCAGCGGCGAGGGGGTCAACTCCCCGAATCGCACCACCACTCGCTACATGACCAAGTACGAGCGAGCCCGGGTGCTTGGCACGCGAGCCTTGCAGATTGCCATGTGCGCACCGGTCATGGTGGAGTTGGAGGGCGAGACGGACCCGTTGGAGATCGCGATGAAAGAGCTGAAGCAGCGCAAAATTCCTATCATAATCCGGCGCTATCTGCCGGATGGATCGTACGAGGACTGGAGCATTGACGAGCTCATCATAACTGACCTGTAG

>CrogRPN1
ACCACCTCCATGACCTCCGTTCCCAAGCCTCTTAAGTTCCTCCGACCCCACTACGCCCGCATACAGGGCACTTATGAAGCCCTCACCCCCGGAAGTCCACAAAAGCCCTATCTCGCCGACGTCCTCAGTGTTCTTTCCATGACAGAAGACAACAACCTCCGAAATACGCTCCGCTACAAGCTCGAGGGAGCCAAGGACGCCGTTGATAACCTCTGGGGTCATGAGTATATCCGACATCTCAGTAAGGAAATCGTGGCCGCCTGGAATGACGACGAAGAAGAAGAAAAAGCAGTCTCCAAGGACATTCTCCTGGGGCTCGTCAAGGATATCCTCCCCTACCAGATGAAGCACCAGGCCGAGGCTGAAGCCTGTGATCTCCTCATGGAAGTGGAGCAGATGGACCTCATCCTGGACTTTGTGGACAGCGGAGCCTACAATCGGGTTTGCCTCTACCTCACGTCCTGTGTGCCCTACGTGCCTTCCCCGGAAAACATCATGCTCTTGGAGACCTCCGTCAAGATATTCCGAAAGTTCGATCAATACCCCCGCGCCATGCGCCTTGCTCTCCAACTCAACCGCCCAGAGCTCGTCTTGGATATCTTCATGTCATGCAAGGACCCCCTCATGCAAAAGCAGCTGGCCTACATGCTCAGCCGACAGCAGCACTATGTGGAGCTGGACGAAGAAGAATTCGATGAAATCAACGAAATCCTCTCCAACTCCCATCTCAACGGACACTTTCTCAACTTGGCCCGAGAGCTGGACATCCTGGAGCCAAAGACCCCGGAGGACGTCTACAAGTCCCACCTAGACAACATTCGGACACCCTTCGGAAGCTCATCTGTGGACTCTGCTCGGCAGAACCTCGCTTCCTCCTTCGTGAATGGATTCGTGAACGCGGCCTTTGGTTCGGATAAGCTCATCGTTGACGAAGGGAACAAATGGATCTGCAAGAACAAGGAGCATGGAATGATGTCTGCCATGGCCTCTCTGGGAATGATTCTTCTCTGGGACGTGGACGGAGGACTCCTCAAGATCGACAAGTACCTCTACTGTCAGGAGGACCCCATTAAGGCCGGCGCCCTTCTGGCCTGCGGGATCGTGAACGCGGGTGTGCGAAATGACTGCGACCCTGCACTGGCTCTTCTCAGCGACTACATCTTACACGAGAACGAGATCATGCGCTGCGGAGCCATCTTCGGCCTTGGGCTTGCTTACGCGGGGAGCAACCGAAGTGATGTCATCAGCCTTCTCCTCCCCGTCTTCGGTGACGATAAGGTCTCCATGGAGATTGTCGGGATTACGGCCCTCGCATGTGGGCTCATCGCCGTCGGGTCCTGTAACTCCGATGTCACGAGCACCATCCTGCAAATCCTCATGGAGAAAAAGGAAGCTGACCTCAAGGATCCCTTCGCTAAGTTCTTGCCCCTCGGCATTGGCCTCTGCTACCTGGGAAAGCAGGAGATGTCTGAGGCTACCCTGGCCGCCCTGGAGGCCATCCCGAAGCCATTCAACTTCATGGCCACGACCCTCGTTGATATTTGCGCATACGCAGGCACAGGGAACGTTCTCAAGATCCAAGAGCTACTCCACATTTGCTCGGAGCATCACGAGGAGACGAACTCCAAGGAGAGCAGCAAGTCCAAGTCCAGCAGTAAGAAGGAGGATGAGAAGAAGGAGGACGCAGCCCTAGACTTATCCATGCAGCAGGCTGTAGCTGTCCTTGGCCTTGCCCTTGTCGCCATGGGCGAAGACATTGGCTCAGAGATGCTTTTCCGAACCTTTGGTCACCTCCTGCGCTACTGCGAGCCCGTGATTCGCCGCACGGTTCCCCTTGCCCTGGGCCTCATCTCCGTATCCAACCCACAGCTCATCATCTTGGACACCCTCTCCAAGTTCTCCCATGACTCGGACTCCGAGGTGGCCCACAACTCCATTTTCGCCATGGGACTTATTGGGGCCGGAACGAACAACGCTCGACTCTCCGCCATGCTGCGACAACTGGCCCAATACCACTCTAAAGACCAGAACAACCTATTCATGGTCCGCATCGCGCAGGGGCTCCTTCACATGGGGAAGGGAACGCTCTCCCTCAACCCCTACCACAGCGACAACCAGCTCATGTCCCCCGTGGCCGTGGCTGGACTCCTTGGAGTACTTATCTCCTTCCTGGACGTCAAGCAGACCATTTTGAGCAAGTCCCACTACCTTCTCTACGGACTCTGTACGGCCATGCAGCCACGCATGCTTGTGACTTTTGATGAGAACCTGAGCCCCCTGCCCGTTTCTGTGCGTGTCGGCGCGGCCGTAGACGTCGTTGGACAAGCGGGGAAACCCAAAACCATCACGGGCTTCCAAACGCACACCACTCCCGTCCTCCTCTCTTGCGGAGAGAGGGCTGAGCTGGCCACAGAGGAATACACGCCCATGACACCCATCATGGAGGGATTCGTCATCCTAAAAAAGAATCCGAATTATTAA
>TcalRPN1
ACCACGTCCATGACGTCGGTGCCCAAGCCGCTCAAGTTCCTCATGCCGCATTACAATACCATGAAGGTGTCCTTTGAGAAGTTGCCCCCGGGACAGAATCGCCGAGAATGCGCGGATATTATCTCGGTATTGGCCATGACGGCCGTGGGACCCAATGAGTGCTTGAAGTTCAAACTCCAGGGCCACACCGACGGACCCAATTTGGATGCCTGGGGCCACGAGTTCATTCGTCATTTGTCCGGCGAGATCGTAACCGAGTGGGCCGAACTTGACGAAGACGAACAGCCTGAGCTGAAGAAACAAATCGAAGACCTGGTCCGTGAGATCATCCCGCTACAAATGAAGCATCACGCCGAGGCCGAGGCCTGTGATTTGCTCATGGAAGTCGAACTCTTGGATCTCATTCTCCAGTACGTGGACAAATCGGCTTTCCAACGCGTTTGCCTGTACTTGACGAGCTGCGTGCCCTATGTACCCGACCCGGAAAACACCAATCTACTGAAGACCACTTACAAGATCTTTCGCAAGTTCGAACAATATCCCCAAGCAATGCGCGTGGCCATGCAGATCAACGACCCCGAACTCATCAAGGCCGTGTTCATGGAGTGTCCGGAACCGTTGTTGCAGAAGCAACTAGCCTATATGATGGGTCGTCAACAGCACTACATGGAGTTGGACGAGAACGACTTTGACGAAGTGGTGGAGATCATGTCCAACATTCACCTGAATCATCATTTCCTCAACTTGGCACGGGAGCTAGACATCTTGGAGCCCAAGACGCCCGATGACGTGTACAAGACTCATCTTGACAACGTTCGGCCCTTCGGTGGAGGAGGCATGGACTCGGCCAAGCACAACCTGGCCTCGTCCCTCGTCAATGGTTTCGTGAACGCGGGTTTTGGCAAGGACAAGCTCCTTATGGAGGACGGAAACAAGTGGTTGTACAAGCACAAGGATGCCGGAATGATGTCTGCCACGGCTTCCATCGGTCTTGTTCTCCTTTGGGATGTAGACGGAGGGCTGACTCAGATTGACAAATATCTCTATTCGCCCGAGGACCATATCAAATCCGGAGCGCTCCTGGCTTGTGGCATTGTAAACACCGGCGTCCGGAACGATTGCGACCCGGCATTAGCTCTTCTGTCCGACTATATTACCCATGATAGTATGATCATGCGTGCTGGAGCTACCCTTGGACTTGGCTTGGCCTATTCCGGGTCTAATCGGGAGGAAGTGATTGGTCACTTGTTGCCCGTTTTTGCAGATTCGAAAGCCTCAATGGAGAACATCAGCCTCACCGCATTAGCTCTAGGTCTGATCGGTGTTGGCTCGTGCAACAACGAGATCACCACGGTCCTACTCCAAACCCTTATGGAGAAGTCTGAATCCGATCTCAAGGATCCATTTGCTAAGTTTCTGCCTTTGGGCATCGGATTGTGCTATTTGGGTAAACAAGAGGCCGCCGAAGCCACCATCGCCACTTTGGAGGTTCTCAGTGATCCCTTCAAATCGATGGCCATGACGTTGGTGGACGTATGTGCCTACGCCGGAACCGGCAATGTCTTGAAGATTCAACACCTGCTCCATATCTGCAGTGAACATTACGAACCGTCCAACGACGACGATGACAAGAAAGACAAGAAGAAGGACAAGAAAGACGACAAAAAGACGACCACCGACGAGGTCGATTTGTCCATGCAACAATCGGTGGCTGTTATCGGCCTGGCCCTGGTCGCCATGGGCGAAGATATCGGTAGTGAAATGCTATTCCGCACCTTCGGGCATTTGCTTCGGTATTGCGAGCCCGTGATTCGGCGAGCGGTGCCCTTGGCCTTGGGCCTTATCTCCGTCTCCAATCCGCAACTCCCCATTTTGGATACGCTGAGCAAATTCTCGCATGACGCCGATCCCGAAGTCGCTCACAACTCGATTTTCGCCCTCGGTCTGATCGGGGCGGGGACCAACAACGCCCGATTGGCCGCCATGCTCCGACAATTGGCTCAGTACCACTCCAAGGATCCCAACAACCTGTTCATGACGCGTGTGGCGCAAGGCCTGGTCCACATGGGCAAAGGAACGCTCACGCTCAATCCCTATCACAGCGATAGCCAACTGATGTCGCCCGTGGCCGTAGCCGGACTCTTGGGATGCATCATCAGCTTCTTGGACGTGAAGAGCACCATCCTGGGCAAATCTCACTACCTTTTGTACACATTGGCCACGGCTCTGCAACCCCGGATGTTGGTCACGTTCGACGAGGAATTGCGCCCGCTGTCCGTGTCTGTCCGCGTGGGTCAAGCCGTAGATGTAGTGGGTCAAGCCGGGAAACCCAAGACCATTACGGGTTTCCAAACCCACACCACACCCGTTCTTTTGGCTAGCGGTGAGAGGGCTGAATTGGCCACCGAAGAATATATCCCAGTCACGCCCATCATGGAAGGGTTCGTCATCTTGAAGAAAAACCCGGATTACTGA
>AfosRPN1
ATGGAGGTCGAACAACTTGACCAACTCATTCAGTATGTGGATGAGTCAGCGTATCCCCGAGTGTGTCTCTACCTGACCAGTTGTGTTCCCTATGTTCCTGACCCAGAGAACACAAACCTTCTCAACACAGCACTCGACATTTTCAAAAAGTTCAACCAGTTGCCACAGGCCATGAGGTTGGCACTGCAACTGAACGACAGAGAAAAGGTGGAAGAAATTTTCAACAACTGTACAGACACCACAATCAGACGTCAGTTGGCGTTCATGTTGGGCCGTCAACAGTTTTACCTCGAGCTGCCCGAGGACACAGAGGACTACGACGACCTGAACGACATCATGTCCAACGTCCAGCTCAACAACCACTTCCTGAACCTGGGCAGAGAGCTGGACATCATGGAGGCCAAGATACCGGACGACGTGTACAAGTCCCACCTGGACAATGTCCGTTCGTACGGCGGCAGCTCGGTCGACTCTGCCCGCCAGAATTTGGCCTCCAGTTTTGTCAACGGTTTCATCAACACCGGTTTCGGCAAGGACAAGCTTCTCATGGAGGAGGGCAACAAGTGGTTGTACAAGAACAAGGAGCACGGTATGTTGTCCGCTACGGCCAGCATCGGTCTGGTCCTTTTGTGGGACGTGGACGGCGGTCTGACCCAGATTGACAAATACCTGTACTCACGCGAGGATTGGATCAAGTCTGGCGCGCTGTTGGCGTGCGGTATCGTGAACACAGGCGTTAGGAACGATTGTGATCCCGCGCTTGCGCTCTTGTCCGATTACGTGTTGCACAGCAGTAATGTTATGCGGTTGGGAGCTATTTTCGGGTTGGGTTTGGCGTACGCGGGCTCCAACAGGACGGAGGTTATTCAGTTGTTGTTGCCGGTGTTTGCTGATTCAAAGTCAAATATGGAGGTGATTGGTGTAACTTCCTTGGCTGTTGGTATGATTGCTGTTGGCTCTTGCAATGGTGATGTCACTTCAACAATCCTTCAGACCCTCATGGAGAAATCTGCCACAGATTTCAAGGACTCTTTTGCCAAATACCTGCCCCTTGGCATTGGTCTGTGTTATCTTGGTAAACAGGACGCAGCTGAGGCAACCATAGCTGCTCTTGAGGTAATACCTGAGCCTTTCCGCCAGACCGCGACCACCCTGGTCGAGATCTGCGCGTATGCCGGCACCGGCAACGTACTCAAGATCCAGCAGCTTCTGCACATCTGCTCCGAGCACTACGAGGCAGAGAAAGAGCCGGAGAAGAAAGACAAGAAGAAGGAGGAGAAAAAGGAGGGCGAGGGAGAGAGCAGCAAAGACGGAGAGGGCAGTGGCAGCGTGGACCTTTCCGGTCAACAAGCTATCGCCGTGCTTGGCCTTGGTCTAATCGCCATGGGCGAAGATATTGGTAGTGAAATGATGTACCGCACCTTGGGCCATCTGATGCGCTATTGCGAGCCGGTGATTAGACGCGCGGTACCGCTGGCCCTGGCTCTTACATCTGTCTCCAACCCCAAATTGAACCTGCTTGACACACTCAGCAAATTCTCACACGACTCCGACGCCGAAGTGGCGCAAAACGCCATTTTCGGCCTGGGTATGATTGGTGCGGGCACAAACAACGCCAGGCTGGCCGCAACACTGCGCCAACTTGCGCAATACCACGCCAAAGACCAGAACAATTTGTTCATGGTGAGGATAGCCCAGGGCCTCGTGCATTTGGGCAAGGGCACCCTGACACTCAACCCCTTCCATTCAGACAGACAGCTGATGTCCCCTGTCGCAATGGCAGGCCTTATGTCCGTTCTTGTGGCCATGTTGGACGTAAAGACCACCATCCTCGGCAAATCTCACTACCTTTTGTACGGCCTGTCAACGGCCATGCAGCCCCGTATGTTGGTCACATTCGACGAAGAATTGCGCCCGTTGCCGGTGTCGGTGCGTGTCGGCCAGGCGGTTGACGTGGTCGGTCAGGCCGGCAAGCCGAAGACAATCACCGGCTTCCAGACGCACACAACGCCGGTCCTGTTGGCGTACGGCGAGAGGGCCGAGCTCGCTACCGAGGAGTACCTCCCAGTCACAACAATTATGGAGGGCTTTGTAATATTGAAGAAAAATCCGGATTATTAA
>EaffRPN1
ATTAGTTTAAAGTTTTGTTGTCCCAGGGTGTGCCTGTACCTAACTAGCTGTGTACCGTATGTACCGGATCCAGAGAATACAAACCTTCTCGTCACAGCTCTCAATATTTTTAGGAAGTTTAACCAGCTCCCTCAGGCAATGCGTCTAGCTCTTCAACTAAACGATAGAGACAAGGTTGAAGATATATTTAACACCTGTCCTGATAGTACAGTTAAACGACAACTAGCGTTCATGTTAGGTCGTCATCAGTTCTATCTCGAGCTACCGGCGGACTCGGAGGACTACGACGATCTCAACGAAATCATGTCCAACGTCCAGCTGAACAACCACTTTCTCAACCTGGCGAGGGAGCTGGATATTATGGAGGCTAAGACTCCGGATGATGTTTACAAATCTCATCTTGACAATGTGAGACCAGGGTTCGGAGGAGGAGCTGTAGATTCAGCTCGTCAGAACCTAGCTTCTAGCTTTGTTAATGGTTTCATCAATACAGGGTTCGGACAGGACAAACTTCTGATGGAGGACGGCAACAAGTGGTTGTATAAGAACAAGGAGCATGGTATGCTCTCCGCTACTGCCAGCATAGGTCTGGTTCTTCTCTGGGACGTGGACGGAGGTTTGACACAGATTGATAAATATCTTTACTCTCCAGAGGACTGGATTAAATCTGGAGCTCTGCTCGCCTGTGGTATAGTTAATACTGGAGTTAGAAATGAGTGTGATCCTGCATTTGCTCTTCTCTGTGACTATGTTCTTCACTCAAGCAACGTGATGCGTCTTGGAGCCATCTTTGGATTAGGATTGGCTTACGCTGGTTCTAATAGAGCTGATGTTATTGAGCTTTTACTCCGTGTGTTTGCTGACTCTAAATCTAACATGGAGGTTATCGGTGTAACTGCTCTGGCTACAGGTATGGTTGCAGTAGGATCCTGTAATGGAGATGTAACCTCCACTATTCTCCAGACTCTGATGGAGAAGTCAGGAGCTGATCTCAAGGATAGCTTTGCTAAATATCTGCCCCTTGGTATTGGTCTCTGCTATCTTGGAAAGCAGGATGCTTCTGAAGCAACAATTGCTGCTCTCGAGGTTATCCCTGAACCCTTCCGTCAGATTGCTGTAACTCTGGTTGAGATCTGTGCGTATGCTGGAACTGGAAATGTTCTGAAGATTCAGCAACTTCTCCACATCTGCTCCGAGCACTACGAGCAGGAGAAGGAGACCGAGAAGAAAGACAAGAAGAAGGATGAGAAGAAAGATGAAAAGAAAGATGAGAAAAAGGATGATAAGAAAGAGGAGAAAGAGGAAGAGGCATCACACGACATGTCCGGACAGCAAGCTGTTGCAGTTCTAGGTTTAGGTCTGATCGCTATGGGCGAGGATATCGGAAGCGAGATGCTGTATCGTACTCTAGGACATCTCATGAGATACAGTGAACCCTGTATCCGTAGAGCAGTTCCTCTTGCGCTCTCTCTCATTTCCGTTTCCAACCCTCAACTAAACATCCTCGACACCCTGAGCAAATTCTCTCACGACCCTGATCCAGAGGTTGCACAGAACTCTATATTCGGATTAGGATTGATCGGAGCTGGAACCAACAACGCCAGACTTGCTGCAACCCTTCGACAGTTGGCTCAATATCACGCTAAGGAACAGAACAACTTGTTTATGGTTCGTATAGCTCAGGGTCTTGTTCATCTTGGTAAAGGAACCCTGACACTCAACCCGTTCCACTCCGACCGTACTCTAATGTCTCCTGTAGCTGTTGCTGGCCTTCTCTCCGTCCTCGTTGCTCTACTGGACGTGAAGAACACTATCCTGGGTAAGTCCCACTACCTTCTCTACGGACTGGCCACAGCAATGCAGCCAAGGATGCTTGTTACCTTCGATACGGAGCTCCGACCTCTTCCTGTCTCCGTCCGGGTTGGTCAAGCCGTTGATGTGGTTGGGCAGGCAGGGAAACCTAAAACCATCACAGGGTTCCAGACTCATACCACACCAGTTCTTCTAGCACACGGAGAGAGAGCGGAGCTAGCTACAGAGGAATATATTCCTGTCACCACTATAATGGAAGGGTTTGTTATCCTTAAGAAAAATCCTGATTATTAA
>LcypRPN1
ACTACGTCCATGACGTCGGTGCCGAAGCCGCTCAAGTTCATGATTCCCCATTACAACACCATGAAGGAGGTCTACGAAAAGATTGACGCTAAAGCAATGAAGTCTGTCAAGATACAATGCGCCGACATCTTGTCCGTTCTGTCCATGACGATGAGCGAGAACAACGACTGTCTCAAGTACAAGCTGCTAGGCGACACCTCGTTGGAGAGCATCGACTCATGGGGTCACGAATACGTGCGACATTTGGCCGGGGAAATCGTGCACGAATGGAACTCCATGGGCGAGGAGAGTGTCGTTTCGTCTGATGAAGACCAGGCCATGGTAGATGAACATAAAAAGGACAAGCTGATTGATTTGGTTATCCAAATTGTGCCGTCGCAAATGAGGCACCACGCTGAAGCTGAAGCTTGCGACCTGCTCATGGAGGTTGAGCGCCTCGATTTACTGGAAAAGTTTGTGGATAAGGCAGCCTACAATCGCGTGTGCCTCTACTTGACCAGTTGCGTGCCCTTCGTGCCCGAGCCGGAGAACACGAACTTGCTGAAGACTGCTTTGCAGATTTTCCGCAAATTCGATCAAAACCCACAGGCCCTACGGCTGGCGCTTCAGCTGAACGATCACGAATTGGTGATGGATATCTTCAACCAATGTGAAGATCCGACCATGCAAAAGCAGTTGGCCTTTATGTTGGCCCGGCATCAGGATTTTTCTCAGTACATGGATGAGTCCAAAGATGACGATGAAGCCAAGGAAATTATGTCCAATTCACATCTGAACAACTACTTCTTGAACCTTGCTCGGGAGCTGGATATCATGGAGGCCAAAACACCTGATGACGTATACAAGAGTCACTTGGACAATGTCGTGCGAGCTTTCGGCAGCAGTAGCGTTGATTCGGCCAGGCAAAATTTGGCCTCTTCTTTTGTGAATGGCTTTGTGAACGCTGGCTTTGGCCAGGATAAGTTATTATTGGTTGAAGACGGACAGAAGTGGTTGTACAAGAACAAGGAGCATGGCATGATGTCGGCTGCAGCCTCGATTGGTCTCATTTTGCTTTGGGACTTGGATGGAGGACTTGCACAAATTGATAAATACCTCTACTTGAACGATGACAACATCAAAGCTGGCACCTTTCTCGCATGTGGCATAGTTAATGCCCGCGTTCGAAACGCAACTGAGCCTGCCTATGGCCTACTTAGCGACTACGTCTCCAAGCCACCAAATGTGACAAGAATCGGTGCCATTTTCGGCCTTGGCTTAGCTTATGCAGGCACTAACAATGCCAACGCATTGTCCTGCATCCTTAAAGTGTTCGCTGATGCAAAAGCCAACATGGAGGTTGTAGGTATCACGGCTCTGGCATGCGGCCTCATCGCAGTGGGGTCTTGCAACAACGACGTGACCACAACTCTGCTGCAAACCCTTATGGAAAAGTCCGAGGCCGATCTGAAAGATCCGTTCGCGAAGCTTCTACCTCTGGGCATAGGATTATGCTACCTAGGAAAACAGGACGCCGCTGAGGCCACCTTAGCTGCGCTTGAGGTGCTTCCTGAGCCTTTCAAGTCTATGGCCATGACCACTGTAGACATTTGCGCATATGCCGGCACTGGCAATGTACTCAAAATTCAAGGTCTTCTTCACATCTGCTCAGATCACTATGAGCCACCAGAAAAAGAGGATAAAAAGGAATCTTCCACTGGCAGCAGCAGTAGCAGCAAGAGTAAGAAAGAAGAAAAAAAGGATGAGAATTCACCCCTGGACCTATCGTCGCAACAGGCTGTTGCCGTCATTGGCTTAGCACTCATTGCTATGGGAGAGGACATCGGTAGCGAGATGCTGCTGCGACACTTCGGACATCTACTGCGATACTGCGAGCCTGTTATCCGTAGAGCTGTTCCTCTAGCTCTAGGCCTCATATCGGTGTCCAATCCCCAGCTCAACATTCTGGACACATTGAGCAAGTTTTCTCATGATGCAGATGCCGAGGTAGCCCATAATTCCATCTTTGCCATGGGTCTGCTTGGCGCCGGAACTAATAATGCACGCCTTGCTGCCCTCCTCAGACAGTTGGCACAGTACCATGCTAAAGATACAAACAACCTGTTCATGGTGCGCATCGCACAGGGCTTAGTGCACATGGGCAAAGGCACTATGAGCTTGGATCCATTTCACAGTGACAGCCAGCTCATGTCACCAGTGGCTGTGGCTGGACTGCTCGGATGCATTTTCTCCTTTCTAGACGTTAAGTCAACCATCTTGGGCAAGGCTCACTATCTGCTGTATTCCCTGGCTCCAGCCATTCAGCCTCGAATGCTGGTCACCTTTGATGAGGAATTGAATCCTTTGCCAGTCTCCGTCCGCGTCGGACAGGCGGTCGATGTAGTGGGTCAAGCTGGCAAGCCCAAAACCATTACAGGTTTTCAGACGCATATGACGCCAGTGCTGCTTTCGCATGGAGAGCGTGCAGAGCTGGCCACCGAGGAGTACACTCCTTACTCTCCTATAATGGAGGGCTTCGTAATATTGAAGAAAAATCCGGATTACTAA
>MedaRPN1	gi|157813221|gb|EU020415.1| Mesocyclops edax clone Meso262f1 putative 26S proteasome non-ATPase regulatory subunit 2 mRNA
CCGTCATCTTGCAGGAGAAATTGTGTCCGAGTGGCATTCCCTCGAAGAAGAGACTACGACTGAAGGACAGGATCAGGAAATGGCAGACCTCAGTCGGAAGGATCAGCTGACGAAGTTAGTGATGCAGATCGTGCCATCGCAGATGAAGCATCACGCCGAAGCCGAGGCATGTGATCTTCTCATGGAAGTCGAAAGATTGGACGTACTCGAACAGTTTGTTGATCAGGCCGCCTACAACCGCGTGTGTTTGTACTTGACGAGCTGCGTACCTTACGTTCCGGAGCCAGAAAACACGACACTRTTGAAGACAGCGCTCGACATCTTCCGGAAGTTCGACAAGTTTCCGCAAGCCCTCAGACTCGCGCTTCAGCTCAACGACCAGAAACTGATTCACGAGATCTTCCTGAGCTGCAAAGACCCCATCATGCAGAAGCAACTGGCCTTCATGCTAGGCAGGCATCAACACTTCCTCGCGGATTTGGATGAGAACGATTACGATGACGTCATTGAGATAATGTCGAACTCGCACCTTAACAACAACTTCCTCAACCTGGCTAGAGAACTT
>AverRPN1	gi|262306204|gb|GQ888122.1| Acanthocyclops vernalis voucher A369COPE proteasome subunit mRNA
CGACATCTGGCCGGAGAAATnGTCGCAGAGTGGAACTCGATCGGAGATGAACCCGTTGAAGGGGCCACCGATCAGGAAATGTTGGACCTGACAAAGAAGGATCAGnTGATGAAGCTCGTCACCCAGATCGTCCCCTCTCAAATGAAGCATCACGCAGAGGCCGAAGCTTGTGATCTTCTGATGGAGGTCGAACGTTTGGACATCTTGAARGAGTTTGTCGATCAGGCTGCCTTCAACCGAGTCTGYCTGTACTTGACGAGCTGCGTGCCGTACGTGCCCGAGCCTGAGAACACRACCCTGTTGACAACGGCCCTMGAAATCTTCAGGAAATTCGATCGATACCCGCAGGCCCTYAGGTTGGCCCTTCAACTKAACGACTCCAAGTTGATTCARGAGATCTTCATGGACTGCAAAGACCCCGTCATGCARAARCAGCTCGCRTTCATGCTCGGCAGACAACAGCATTTCCTnCCCGACCTGGAGGAGAAnGAATTCGACGAAGTCATCGAAATMATGTCCAACTCTCACCTGAACAACAACTTCCTTAACTTGGCCCGAGAGCTC

>LsalSNF	gb|BT121876.1|:62-715 Lepeophtheirus salmonis Atlantic form clone lsaA-evu-507-276 U1 small nuclear ribonucleoprotein A putative mRNA
ATGGATGCTAGACCGAGCCACACAATTTACATCAACAATTTAAATGAGAAAGTGAAGAAAGAGGACCTCAAAAAGTCCCTTTACGCCATTTTCTCCCAATTTGGACAAATCCTGGAAATTGTGGCCTTAAAGACTCTCAAAATGCGTGGACAAGCATTTGTTATATTCAAGGAGATCACGTCTGCCACGAATGCAATGCGATCCATGCAGGGATTTCCCTTCTACGATAAGCCCATGAGGATTGCCTTTTCCAAGACGGATTCCGACGTCATTGCTAAAATCAAAGGCACCTATCAAGAAAGGCCCAAGAAAGCTGCAAGTGACTCTAAAAAGGCCAAGAAGAGGGCTGCGAAAGAAGCTGCAGCTAGGCAAATTTGTGCATTGGCTGGAGCCAATGCTGTTCATCCTGGAGAAGCACCTCCCAACCAAATTCTCTTCTTGACGAATCTACCCGACGAAACCAACGAAATGATGTTGAGCATGTTGTTTAACCAATTTCCGGGTTTCAAGGAAGTACGTCTTGTTCCAAATCGACATGACATTGCCTTTGTGGAGTTTGAAAATGAGGTTCAGTCTGCAGCTGCGAGAGGGTCTCTTCAGGGATTCAAAATTACGCCTAATGCCTCTATGAAAATTTCTTTTGCCAAGAAATAA
>CrogSNF	gb|BT076725.1|:87-740 Caligus rogercresseyi clone crog-evp-514-195 U1 small nuclear ribonucleoprotein A putative mRNA
ATGGACGTTCGGCCGAACCACACGATTTACATCAACAACCTCAACGAGAAGGTGAAAAAGGATGACTTGAAGAAGAGTCTCTACGCCATTTTTTCCCAGTTTGGCCAGATCCTGGACATCGTGGCCCTCAAGACGCTCAAAATGCGTGGTCAGGCCTTTGTGATCTTCAAGGAGATCACATCCGGTACAAACGCCCTCCGCTCCATGCAGGGTTTCCCCTTCTACGACAAACCCATGCGTATATCCTTCTCCAAGACGGACTCGGACATTATCGCCAAGCTGAAGGGGACCTTCACGGAGCGGCCCAAGAAGGCCAGTGGGGATTCCAAGAAGGCCAAAAAGAAGGCTGCCAAGGAAGCTGCGGCTCGTCAGCTCTGCGCCCTCGCGGGAGCCAATGCTGTTCACCCCGGAGAAGCCCCACCCAATCAAATCCTCTTCTTGACGAATCTACCCGACGAAACCAATGAAATGATGCTGAGTATGCTCTTTAATCAGTTCCCGGGCTTCAAGGAAGTGCGACTCGTGCCCAACCGACATGATATTGCCTTTGTGGAGTTTGAAAATGAAGTCCAGTCTGCTGCGGCGCGAGAGTCCCTACAAGGATTCAAAATCACGCCCAATGCATCCATGAAGATATCCTTTGCTAAAAAGTAA
>TcalSNF
ATGGAGAATCGCCCAAATCACACCATTTACATCAACAATCTCAATGAGAAAGTTAAAAAAGAAGACTTGAAGAAGTCCCTCTACGCCATCTTCTCGCAATTTGGCCAGATTCTGGACATTGTGGCCCTCAAAACATTGAAGATGCGCGGCCAAGCCTTTGTTGTGTTCAAAGACATCAGCTCCGCCACCCAAGCAATGCGTTCGATGCAAGGATTTCCGTTCTATGACAAACCAATGCGGATCAATTACTCCAAAACGGATTCTGATGCCGTGGCCAAACTGAAAGGCACATTTACGGAACGACCTAAAAGACCCGCTGGAGGACCCGCTGGAGCCGAATCCAAAAAGGCCAAGAAGCGGGCTGCCAAGGAAGCGGCAGTTCGTCAAGGAGGTGGAAGTGGAACTTCAGGTGGTCCAGTACTGGAGGCTCCTCCTAACCAAATCTTGTTCTTGACCAACCTGCCCGAGGAGACGAACGAGATGATGTTGTCGATGCTCTTCAATCAATTCCCTGGGTTCAAAGAGGTCCGATTGGTGCCGGGTCGTCACGATATCGCGTTCGTGGAGTTTGAGAATGAAGTCCAATCTACGGGGGCTCGAGATGCTCTTCAAGGTTTCAAGATCACACCCACAACCTCCATGAAGATCTCATTCGCCAAAAAGTGA
>AfosSNF
ATGGACAACAGACCCAACCACACCATCTACATCAACAACCTGAACGAGAAGATCAAGAAGGAGGACCTGAAGAAGTCCCTGTACGCCATCTTCTCTCAGTTTGGTCAGATCCTGGACATAGTGGCTCTGAAGACCCTGAAGATGCGCGGCCAGGCTTTTGTCATCTTCAAGGAGATTGGCAGCGCCACAAACGCGCTCAGATCCATGCAAGGTTTTCCCTTCTACGACAAGCCTATGCGCATCGCATACAGCAAAACCGATTCCGACCTGATCGCCAAAATGAAGGGCACCTTCACAGAGCGCCCCAAGAAGGCGCCCATGGACCGGAAGAAGGGCAAGAAAGGCAAGAGCGGCGGTGCTGCGGCAGGTGCCGGTGCCATGGGCAGCGCCGGTGCCGGCATGGGTGGCGGGGCTTCCATGCAGGGTGTGGATAATGCTCCACCCAACCAGATTCTGTTCTTGACCAACCTGCCGCAGGAGACGAATGAGATGATGTTGAGTATGTTGTTCAACCAGTTCCCTGGCTTCAAGGAGGTGAGACTTGTACCTGGCCGCCACGACATTGCGTTTGTTGAGTTTGAGAACGAGCTTCAGTCCGCGGCGGCGCGCGATGCCCTCCAAGGTTTCAAGATCACACCCACCACCGCTATGAAGATCTCATTTGCCAAGAAGTAG
>EaffSNF
ATGATGGAGAACCGACCCAACCACACCATCTATATCAACAATCTCAACGAGAAGATTAAGAAGGAGGATCTCAAAAAGTCCTTGTATGCCATTTTCTCCCAGTTTGGGCAGATTCTGGATATCGTGGCGCTCAAAACATTGCGCATGCGCGGACAGGCTTTTGTTATCTTCAAAGAGATCAGTAGCTCAACAAACGCACTCAGATCAATGCAAGGGTTCCCGTTTTACGACAAACCTATGAAGATCGCGTATGGAAAAACTGATTCTGACGTGATTGCTAAAATCAAGGGAACTTTCCAAGAACGCCCAAAGAGAGCTCCAGTTGATAAGAAGAAGGGAAAGAAGGGAGGGAAGTCTGGAGCTACCGTTGGAGCAGCTGGAGCTGGTATGCAGACTCAGGGAGTGGAGAATGCTCCTCCAAACCAGATTCTTTTCTTGACAAACCTGCCCTCGGAGACCAACGAGATGATGTTGAGTATGCTCTTCAACCAGTTCCCGGGATTCAAAGAGGTCCGATTGGTTCCTGGTCGTCACGACATCGCGTTCGTCGAGTTCGAGAACGAAATGCAATCCGCTGCTGCTCGAGACGCACTCCAGGGATTCAAGATCACACCCACCACTGCAATGAAGATTTCCTTCGCCAAGAAGTAG
>LcypSNF
ATGGAGCGGCCCAATCAGACGATCTACATCAACAACCTGAACGAGAAGGTGAAGAAAGATGAGCTGAAGAAGTCTTTGTACGCCATATTTTCACAGTTCGGCCAGATTTTGGATATCGTGGCTTTGAAGACGCTGAAAATGCGAGGCCAAGCGTTCGTCATCTTCAAAGACATTTCTGCAGCCACATCCGCCCTCAAATCTATGCAGGGCTTCCCCTTCTACGACAAGCCCATGCGCATTGCCTTCGCCAAGACGGATTCCGACGTGGTGGCTAAGCAGAAGGGTACCTTCCAGGAGCGACCCAAGCGTCTGCCCGGTGCCGGAGCCGGGGAGGCTAAAAAGAAGAAGAAGAAGCCTCATGCGGAAGGTGCGGGAGCTGGCCGCCATGGCGGAGGTGGTGGATCGGCATCCAACTCCAACATGGAGGCGCCGCCCAACCAGATTCTGTTCCTGACCAGCTTGCCGGAGGAGACGAATGAAGTGATGTTAAGCATGCTGTTCAACCAGTTTCCCGGATACAAAGAGGTTCGTCTGGTTCCCGGCCGGCATGACATTGCATTCGTCGAGTTTGAAAACGAGATTCAGTCGGCAGCAGCGCGGGACGCGTTACAGGGCTTCAAAATCACGCCCACGGCTGCCATGAAGATATCCTTCGCTAAGAAGTGA

>EaffEMP70
ATGCATTCTTTAATTTCAGAGAAGATGTTAAAAATATTACTAATTAGTTTACTTCTTGGTCCTGTCTGGTCTTTCTACCTTCCAGGACTGGCCCCTGTAACGTACTGCAAAAGTGCCGATGTTACGACTTGTCAGAACGATATTAAGTTGTTTGTAAACAGACTTAACTCTGAGGAATCAGTCATTCCATTCGAATATCATCATTTTGATTTCTGTGAGGCTGCAGAAGACAGTTCTCCAGCTGAGAACTTGGGACAGGTTGTGTTCGGAGAGCGTATCCGTCCATCTCCGTATACTATCAAGTTCGGTGAACCTCAAACCTGCACGATCCTGTGTGCTACGAAGAAGTACAGATCGAATGATGCTGAATCAGTGAAGAAGCTAGCGCAGCTGAAGAAGGGAATATTCATGAATTACCAACATCATTGGATAGTTGACAACATGCCAGTAACATGGTGCTATCAGGTTGAAAACCAGATGCACTATTGCTCTACAGGGTTCCCTATGGGTTGCTACGTGGATAAGGAGGGAAAACCTAAAGACGCATGTGTTATAAGTCATGAATATTCTCAATCCGACACCTACTACATCTTCAACCATGTTGATATTACTATAAGTTATCATAACGGACAGGATGAGGACTGGGGTAAATATTTGGGAAATGTTCTGGGAGGACGGATTGTTGCTGTCAAGCTTGTTCCTCGCTCCATTAACCACGAGGGGGCAGAGAAAGGGAAATGTACGGACCCGGCGGCAAAACCAATGGCAATCCCAGCGACAGGAACAGCTGACATCGATATAACATACTCGTACTCAATAACCTTCCAGCAAAACCAGGCAACCAAGTGGTCTAGCAGATGGGATTATATTCTCGAGTCTATGCCTCACACAAACATTCAGTGGTTCTCTATTCTCAACTCTCTTGTCATAGTTCTCTTCTTGTCCGGAATGGTGGCAATGATCTTGTTGAGAACTCTTCACAAGGATATAGCAAGATACAATCAGATTGATAGCGGAGAGGACGCACAGGAAGAGTTTGGTTGGAAACTTGTTCATGGAGATATTTTCCGTCCTCCTAGGAAAGGAATGTTGCTCTCTGTTTTCCTTGGTTCTGGTATTCAACTGTTCAGTATGGCTTCAATAACCCTTGTGTTCGCTTGTTTAGGTTTCCTATCTCCTGCTAACCGTGGAGCTCTAATGACCTGTGCCCTGGTTCTCTATGTAAATAAATCTAACGTTCTACTCACCAGTATGCTTTGTCCCGGGATAGTATTTGCACATTTCTTCATCATGAACTTGGTTCTCTGGTATTACGGAAGCTCCGCCGCTATACCCTTCTTCACCTTGGTGGCTCTACTCGCTCTCTGGTTCGGGGTCAGTGTACCGCTAACCTTCGTCGGAGCATACTTTGGATTTAGGAAGCCTGTTATTGAGCAACCGGTACGGACCAACCAGATCCCTAGACAGATTCCAGATCAGAGCATTTACACTCAGGATGCAAACCTGATGGTCCATTTTCAGCAGTGTGGATGGAGGTGA
>MedaEMP70	gi|157813773|gb|EU020691.1| Mesocyclops edax clone Meso3064f6 putative transmembrane 9 superfamily protein member 2 precursor
GCTGGTCCACGGGGACGTCTTCAGACCGCCGAGGAAGGGCATGCTGTTGGCAGTCTTCTTGGGTTCYGGAACTCAGATCTTGTGCATGACGGCCATCACACTGGTTTTCGCTTGTCTCGGGTTCCTTTCGCCCGCCAACCGAGGTGCGCTAATGACCTGCGCAATGGTGCTGTTCGTCTGCCTCGGCACTCCGGCCGGATACGTCTCGGCCCGGATCTACAAAAGCTTCGGCGGCGAGAAGTGGAAGTCTAACGTCCTKCTCACCTCTGTCTTCTGYCCTGGGGTCGTTTTCGCRCTTTTCTTCATCATGAACCTGGTCCTCTGGTACGAGGGTTCTTCSGCGGCCATCCCYTTCTTCACCCTAGTCGCCCTGCTGGCCCTGTGGTTCTGCGTCTCGGTTCCYTTGACCTTCGTAGGAGCCTTCTTTGGATTCCGGAAACGAGCCATCGAACATCCKGTCAGGACCAATCAGATCCCGAGACAAATCCCRGAGCARAGCATCTACACCCAGCCAATACCCGGAATCATCATGGGCGGCGTGCTCCCCTTCGGCTGCATCTTCATTCAACTCTTCTTCGTCCTCAACTCCATCTGGTCGTCGCAGATC
>AverEMP70	gi|262301106|gb|GQ885573.1| Acanthocyclops vernalis voucher A369COPE transmembrane protein mRNA
TTGGTCCATGGAGACGTCTTCAGGCCACCAAGAAAGGGAATGATCCTCTCCGTTTTCCTTGGATCGGGAACTCAGATTCTCTGCATGACTGCTATCACGCTGGTCTTCGCTTGTCTCGGCTTYTTGTCGCCKGCCAACCGTGGAGCCTTGATGACCTGCGCCATGGTCTTGTTTGTCTGCCTCGGAACTCCGGCCGGATACGTTTCTGCCCGAGTCTACAAAAGTTTCGGCGGAGAAAAGTGGAAGTCCAACGTTCTCCTCACCTCAATCTTGTGCCCAGGAGTCGTGTTTGCCCTCTTCTTCATCATGAACTTGGTTCTCTGGTACGAGGGCTCCTCTGCCGCAATCCCCTTCTTCACCTTGGTCGCTCTCCTGGCCCTCTGGCTCTGCGTCAGCGTGCCCCTGACATTCGTCGGAGCATTCTTCGGATTCCGGAAACGAGCCATTGAGCATCCGGTTAGGACCAACCAGATCCCGAGACAAATTCCCGAACAGAGCATCTACACACAGCCCATCCCCGGCATCATCATGGGCGGAGTCCTTCCCTTCGGCTGCATCTTCATCCAGCTCTTTTTTGTCCTCAATTCCATCTGGTCATCTCAGATT
>LcypEMP70
ATGATGAGGAGCGCCACATGGACTTGGCTGCTGACCTTCAGTGGTCTTGCTCAGTGCTTCTACCTCCCCGGCCTGGCCCCGGTCACGTACTGTGACAACCCCGGCGACGATCAATGCCAATCGGAAATCAAGCTGTACGTGAACCGGCTGAATTCGGAGCAGTCCATCCTGCCATACGAGTACAAAGATTTCGATTTCTGCCCTGCTCCCGAAGATGCTACCTCTCCTTCCGAAAATTTAGGCCAGGTGGTTTTCGGCGAGCGAATCCGGCCCTCTCCATACAAAATTTCCTTCAACAAGGACTCGGGCAAATGCAAGCGCGTGTGTAAGAAGAGCTACGACCTCAGCAAGAAGGAGGACAAGGATAAAGTTATGTTCATGAAGAGGGGCATGAGTATGAACTATCAGCACCACTGGATCGTAGACAACATGCCGGTGACGTGGTGCTACCAAGTGGAGAACAATCAGCAGTACTGCGCCACTGGCTTCCCCATGGGCTGCTACGTGAACAAAAACGGCTCCCCTCAAGACGCATGTGTCATTTCCAAAGATTACAGCCAAAGAGATACCTTTTACATTTTCAACCATGTCGACATAGTCATCACCTACCATAACGGAAAGCAAGAGGACTGGGGAAAATTCCTGCTAAACAGCAATGAAGTTGGTGGACGCATTGTGTCCGTCAAGCTGGAGCCCAGGTCCATCGACCACTCGCTAGGTAGCTCAGAACAGGACTGCAACGCTGAGTTGAGTGCTGGACGGCCCTTGTCCCTGTCTAATGAGCACACTGGAAAGTTCGATATTGTCTACTCGTACACCGTCTCCTTCAAAGAGGATAATACCTTCCGCTGGAGCTCCCGATGGGATTACATTCTGGAAAGCATGCCGCACACAAATATTCAGTGGTTCTCTATCCTGAACTCCCTCGTGATTGTTTTGTTCTTGTCCGGTATGGTGGCCATGATCCTGCTTCGTACCCTGCACAAAGACATAGCGAGGTACAATGAAAGCGATCGTGGGGAAGGAACCCAAGAAGAGTCTGGATGGAAGCTGGTGCATGGCGATGTTTTCAGGCCACCCAGAAAGGGCATGCTCTTATCCGTGTTTCTGGGATCTGGTGTCCAAATCCTATGTATGGCGGGCATCACACTGGTTTTTGCGTGCCTAGGTTTCTTATCGCCCGCCAACCGAGGTGCGCTAATGACCTGTGCTCTTGTACTGTTTGTGTGTCTGGGCACGCCGGCCGGATATGCCTCTGCAAGGGTGTACAAAAGCTTTGGCGGTGAAAAGTGGAAGTCGAATGTTTTGCTCACTTCCATGTGTTGCCCAGGCATTGTGTTTGCACACTTCTTCATCATGAACTTGGTCCTGTGGTACGAAGGGTCATCGGCCGCCATTCCATTTTTGACGCTGGTCGCTCTGCTTGCCCTCTGGTTTTGTGTGTCCGTGCCTTTGACCTTCGTGGGTGCGCTCTTTGGCTTCCGCAAGAGGGCCATCGAGCACCCCGTTAGGACTAACAAATTGCCCAGGATTATCCCAGAGCAGAGTATTTACACGCAGCCCATTCCCGGCATCATCATGGGTGGTGTTTTGCCCTTTGGCTGCATTTTTATCCAGCTGTTTTTCGTCCTGAATTCGATCTGGTCGTCTCAGATCTACTACATGTATGGATTCCTGTTCCTGGTCTTCATCATCCTCATCATCACCTGCTCAGAGACTACCATCTTGCTGTGCTACTTCCACCTGTGCGCTGAGGATTACCATTGGTGGTGGCGCAGCTTCTTGACCAGCGGCTTCACCGCCTTCTACTTGTTCATCTACTGCATTCATTACTTTTTCACCAAGCTGGAAATCGAAGGAGCTGCTTCCACTTTCCTCTACTTTGGCTACACATCCATCATGGTTTTCATCGTGTTCTTGCTCACAGGAACGATTGGATTCCTCGCCTGCTTCTGGTTTGTGCGCAAGATTTACAGCGTGGTCAAAGTGGACTAG
>PmonEMP70
AAGCTCACGGGCACGAACAACCTCCTCTTTACGTATGCCGTGGAGTGGCAGCGTTCGGATGTGAGATGGGCATCCCGCTGGGACATCTACTTACAGATGACAGACGTACAGATCCATTGGTTCTCTATTGTCAACTCGCTGGTTGTGGTGTTCTTCCTCTCGGGTATCCTCACCATGATCATGATCAGGACTCTGCGGCGAGATATTGCCAGATACAATGCTGACGAGAGTTTAGAAGAGACCTTGGAAGAATCTGGCTGGAAGCTTGTCCACGGAGATGTATTCCGACCTCCGCGCTATCCCAAGCTCTTCACAGCCCTGGTGGGATCTGGTGTTCAAATCTTCTGCATGGCCCTCATCACAATTGTGCTGGCCATGTTGGGTATGCTCTCCCCAGCCTCTCGTGGTGCTCTAATGACCGCAGGGATTTTGCTCTATGTTTTCATGGGTCTCATTGCTGGGTACATGGCCGGTCGCCTCTACAGGACATTGCGTGGCCAGCAGTGGAAGTCTGCTGCCTTCTGGACAGCTACACTCTTCCCTGCTTTTGTCTTCTCCACTTGCTTCTTCCTAAACTTCTTCATCTGGGGAAAGCATTCGAGTGGTGCTGTCCCATTCACGACCATGATGGCCCTGTTCTCCCTGTGGATCTGTGTGTCGGTGCCTCTGACCTTCATTGGCTATTACTTTGGATTCCGCAAGCAGCCGTATGAACACCCTGTGCGGACCAACCAGATCCCGCGACAGGTACCGGAGCAGGTATGGTACATGCACCCTGTCCTATGCCTCCTCATGGCAGGAGTCTTGCCTTTTGGAGCTATGTTTATAGAGCTGTTCTTCATCTTGTCTGCCATCTGGGAAAACCAGTTTTATTATCTCTTTGGCTTCCTGTTCCTTGTGTTTGTCATCTTGGTTATCTCCTGTGGTCAAATTAGTGTGGTAATGGTCTACTTCCAGTTATGTGGTGAAGACTATCACTGGTGGTGGCGCAGCTTGATCACTTCAGGTGGCTCTGCAGTCTATGTGGCAGCATACTCGATCTTTTACTTGAGCACAAAGCTTGAGATTACAGAGTTTGTTCCACTTCTATTATACTTTGGTTACACAGCCATTATGGTGGTGACTTTCTGGCTGTTAACTGGTACTATTGGCTTTTATGCTGCTTACCTGTTTATTAGGAAGATATACGGTGCTGTGAAAATAGATTAA

>LsalTPI	gb|BT078479.1|:88-837 Lepeophtheirus salmonis Pacific form clone lsal-evj-542-368 Triosephosphate isomerase putative mRNA, complete cds
ATGGGTGGAGGAAGAAAATTTTTCGTTGGTGGAAACTGGAAAATGAATGGAGACAAGAAATCTATTGATGGAATCGTAGATTTTTTGAGCAAGGGGGATTTGGACCCAAATTGTGAGGTTGTTGTTGGAGCCTCACCCTGCTATTTGGACTATTCCCGTTCTAAACTTCCTGCCAATATCGGAGTGGCTGCACAAAATTGTTATAAGGTGGCCAAAGGAGCATTTACCGGAGAAATCAGTCCTCAAATGATTAAAGATGTTGGTTGTGAATGGGCGATTCTTGGTCATTCAGAGCGTAGAAATGTCTTTGGGGAATCTGATGAGCTCATTGGCGAAAAGGTTGCTTTTGCACTTGAGTCTGGTCTCAAAATTATTCCATGCATTGGAGAAAAATTAGACGAACGTGAATCTGGGAAGACTGAGGAGGTCTGCTTTAAGCAACTTAAAGCCATTTCTGACAAAGTATCTGATTGGGATCGTGTCGTCTTAGCTTATGAACCAGTTTGGGCCATTGGAACTGGCAAAACAGCTACACCTGCTCAGGCTCAAGAAACACATCTTGCTCTTCGTAAATGGCTAAAGGAGAACGTTTCTGAGGAAGTTTCACAAAAAGTGCGAATCCTCTATGGAGGTTCCGTGAGTGCTGGTAATTGTAAGGAACTTGGCACTCAGCCTGATATTGACGGCTTCCTTGTTGGAGGAGCCTCTCTCAAACCTGACTTTGTTCAAATCATCAACGCTACTAAGTAA
>CrogTPI
ATGGCTGGCGGAAGAAAGTTTTTCGTGGGTGGAAACTGGAAGATGAACGGGGACAAGAAGTCCATCGATGGAATCGTGGATTTCTTGTCCAAGGGAGACTTGGATCCCAACTGCGAGGTCGTTGTGGGAGCCTCCCCTTGCTATTTGGACTACAGCCGCTCAAAACTCCCCGCCAACATTGGCGTAGCCGCCCAAAACTGCTACAAGGCCGCCAAGGGTGCATTCACCGGGGAAATCAGCCCCCAAATGATCAAAGACGTGGGCTGCAACTGGGTCATCCTAGGACACTCCGAGCGCCGAAACGTCTTCGGGGAATCCGACGAGCTCATCGGGGAAAAGGTGGCCTTTGCCCTCGAGTCCGGCCTTCACATCATCCCCTGCATCGGGGAGAAGCTGGAAGAGCGGGAATCCGGGCGAACGGAGGAGGTCTGCTTTAAGCAGTTGAAGGCCATTGCGGACAAAGTCTCCGACTGGGACCGCGTTGTTCTTGCCTACGAGCCCGTCTGGGCCATTGGCACGGGCAAAACCGCCACGCCCCAACAGGCTCAAGATACTCATCTGGCTCTGCGGAAGTGGGTGAAGGAAAACGTCTCTGAGGAAGTCGCTAATAAGCTGAGGATCCTTTATGGGGGCTCTGTGAGTGCTGGAAATTGCAAGGAGCTCGGTGGACAGGCAGATATTGATGGGTTCCTCGTGGGTGGTGCCTCGCTCAAGCCCGACTTTGTTCAAATCATTAATGCCACCAAGTAA
>TcalTPI
ATGGGTCGCAAGTTTTTCGTGGGAGGTAACTGGAAGATGAATGGCGACAAGGAGTCCATGGACAAAATCATCGACTTCCTCAAAGCCGGTCCCTTGGACCCCAATTGCGATGTGGTGGTGGGTGTGCCTGCGCCTTACTTGATGTACTGCCGAGAGAGGTTGCCGGAGAATGTGGGTGTGGCCGCACAGAATTGTCACAAGGCGGCCAAGGGGGCTTTTACTGGTGAGATTGCCGCGGCCATGATCAAGGATTGCGGCTGCAAATGGGTTATTTTGGGCCACTCTGAGCGACGAAACGTTTTCGGAGAGACCGATGAACTCATTGGCGAGAAGGTGGCATTTGCCCTGGAGAATGGCTTGCACATCATCCCCTGCATTGGTGAGAAGCTCGAGGAGCGTGAGGCCGGCAAGACCGAGGAGGTGTGCTTCAAGCAACTCAAGGCCATTGCCGACAAGGTCTCCGATTGGTCCCGAGTGGTCTTGGCTTACGAACCCGTTTGGGCCATTGGCACGGGCAAAACTGCCACCCCTGAACAAGCCCAGGAAACCCACGCCGCTCTCCGAAAGTGGCTCTCCGAGAACGTCTCGCCGGAAGTGGCTGAGAATCTAAGGATCTTGTATGGAGGTTCGGTGACTGCTGCTAATTGCAAGGAGTTGGCCAAGTGCGCCGATATTGATGGATCTTTGGTGGGTGGAGCTTCGCTCAAGCCAGAGTTCGTGGAAATTATTAATGCTTCACAATGA
>CsinTPI
CTGGAGGAGAGAGAATCCGGCGCTACCATGGATGTTTGCTACAAGCAGCTGACAGCTATTGCTGGTGGTGTGTCTGACTGGAGCAGGGTGGTGCTAGCCTATGAACCAGTCTGGGCTATTGGCACGGGCAAGACTGCCACCCCGGCACAGGCACAGGAGGTGCATGCTGCCTGCCGTGCATGGCTAGAGAAGAATGTGTCTCCAGCAGTAGCCAAGAGTACAAGGATCTTGTATGGAGGCTCTGTGACCCCAGCTAACTGCAGAGACCTGGCCAAGTGTCCTGATATTGATGGCTCTCTGGTGGGAGGAGCTTCTCTCAAGCCAGACTTTGTCCAGATTGTCAATGCAACTCAGTAA
>AfosTPI
CTTGATTCACTTCATTTAGAGCCGGTGTGGTTAACCTAACTTTGCCAAAATGGGTCGCAAATTCTTCGTCGGAGGCAACTGGAAGATGAACGGAACCAAGGAGAGCATTGACAAAATTGTGGAATTTTTGTCTGCAGGTCCTTTGGATCCTAACACCGAGGTTGTTGTGGGATGCCCTGCCATCTACATGGATTATGTCAGGACTAAGCTGCCAGCCAGTATTGGAGTAGCTGCTCAGAACTGCTACAAAGCTGAGAAGGGAGCCTTCACTGGAGAAACTTCAGCTGCTATGATCAAGGATGTTGGATGTGAATGGGTGATTCTTGGTCACTCTGAACGCCGCAACGTGTTCGGAGAGTCTGATCAGCTGGTCGGGGAAAAAGTCGGCTTCGCCCTCCAGTCCGGCCTCAAGGTTATTCCTTGTATTGGCGAACTACTGGAAGAACGTGAAGCTGGCAAAACCACTGAGGTGTGTTTCCGGCAGTTGAAGGCTATCGCCGACAACGTGTCCGACTGGAGCCGTGTGGTTATTGCGTACGAGCCGGTTTGGGCCATCGGTACCGGCAAAACTGCCACTCCCGAGCAGGCACAAGAGGTGCACAGCCAGTTGCGCACTTGGCTCGCGGACAACGTCAATCCCGAGGTTGCTGCCGCCACCCGCATCCTGTACGGCGGCTCCGTGACCGCCGCCAACTGCCGCGAGCTCGCCGCGTGTCCCGACATTGACGGCAGCCTTGTCGGCGGCGCGTCGTTGAAGCCCGACTTTGTAGCCATTGCCAATGCAACCCAATAAATTTGCATTTTCTTGTTTTTTAACAATTTTGTTGCATTATTTAGAGAGGTACTATCACAAACCCTAGATAACAAACTCTAGGC
>EaffTPI
ATGGGCCGCAAGTTCTTTGTTGGTGGAAACTGGAAGATGAATGGAACTAAGGAGAGTATTGACAAAATTGTTGATTTTCTTACCAAAGGACCCTTGGACCCTAATACAGAGGTTGTGGTTGGAGTATCTCCCTGCTACCTGGAGTATGTCAGGTCTAAGCTACCCCAAACGATCGGAGTAGCAGCTCAAAACTGCTACAAGGCCGACAGCGGAGCATTTACAGGAGAGATCTGTCCTGCCATGATCAAGGATTGTGGATGTGAATGGGTGATCCTCGGACACTCAGAGAGAAGGAACGTCTTCGGAGAAACTGATCAGCTTATCGGAGAGAAGGTTGGTTTCGCTCTGAAGCAAGGACTCAAGGTTGTCCCTTGTATTGGAGAGCAGCTGGAGGAGAGGGAGGCCGGCAAAACTACCGAGGTTTGCTTCCGTCAGCTGAAGGCTATTGCTGACAATGTCTCCGACTGGAGCAAGGTTGTGATCGCCTACGAACCGGTTTGGGCGATTGGAACCGGTAAGACCGCTTCTCCTGAACAAGCACAGGAGGTTCATGCTGCCATCAGGAACTGGCTGGCTGAAAACGTTTCTGCAGAGGTTGCCGAATCCACCAGAATTCTATACGGTGGATCAGTATCTGCCGGTAACTGCCGTGAGCTAGCCGCTTGTCCTGATATTGACGGTTCCCTGGTCGGCGGAGCTTCGCTAAAGCCTGACTTTGTCCAGATCATCAACGCAACCCAGTAA
>LcypTPI
ATGGGCCGGAAATTTTTTGTCGGAGGCAACTTCAAGATGAACGGCGACAAGGCGTCGTTGGAGACCATCTGCTCCACGTTGGCCAAAGCCGACACTGATAAGGACGTCGAGGTCGTTGTGGGCGTTCCGGCCTGCTATCTGGCCTTCGTCCGGGCACATTTGCCTGACCGGTTTGGAGTGGCGGCTCAGAACTGCTACAAGGCGGCGTCCGGCGCATTCACAGGTGAGATCGCCCCGAAGATGATTGAGGACTGCGGCTGCCACTGGGTGATCTTGGGCCACTCCGAGAGGCGCCACGTGTTCGGCGAGAGCGACGCCCTGATCGGCGACAAAGTGGCGTTCGCCTTGCAGTCCGGACTGAGCATCATCCCCTGCATCGGCGAGAAGTTGGAAGAGCGCGAATCCGGCAAGACGGAGGAGGTGTGCTTCCATCAGCTGAAGGCCATCGCGGACAAGGTGAAGGACTGGTCTAAGGTGGTGCTGGCCTACGAGCCCGTCTGGGCCATCGGTACCGGTAAGACGGCCACGCCCCAGCAGGCGCAGGACGTGCACCTGGCCCTGAGGAAGTGGCTGTCGGAGCACGTGTCCGCCGAGGTATCCGAGACCGTGAGGATCTTGTACGGCGGCTCCGTGACGGCTGCCAACTGCAAGGAACTGGCCGCATGCCCGGACATTGACGGGTTCCTGGTGGGTGGCGCCTCGCTGAAGCCGGAGTTTGTGAACATCATCAACGCCAACAAGTAG
>AverTPI	gi|262305798|gb|GQ887919.1| Acanthocyclops vernalis voucher A369COPE triosephosphate isomerase mRNA, partial cds
GACAAGGCCACCATCGAGGGCATCTGCAACACCCTCAAGTCCGCTGACACCGACCCSAAGGTTGATGTTGTCGTTGGAGTTTCTCCCTGCTACCTGGAGTTCGTCCGCAACCACTTGCCAGCCGATCGTTTTGGTGTCGCAGCCCAAAACTGCTACAAGGTGGCCAGCGGAGCATTCACTGGCGAGATCAGCCCGATGATGATCAAGGACTGCGGCTGCGATTGGGTTATTCTCGGACACTCTGAACGTCGTCACGTCTTCGGAGAATCCGACGCTCTCATCGGAGAAAAGGTTGCTTTCGCMCTTGAGAACGGSCTTCACATCATCCCCTGCATCGGCGAGAAGCTCGAAGAGAGGGAATCCGGAAAGACTGAAGAGGTCTGCTTCCATCAGCTCAAAGCCATTGCTGACAAGGTCTCCGACTGGTCCCGAGTTGTTTTGGCT

>CrogVha55
ATGATCGAGATTCGTCAGAACAAGATCGAGGAGATCATGGCCGTGACCCGGGACTACATCGCCCAGCCCCGGATCACCTACCGGACCGTCTCGGGCGTCAACGGCCCGCTCGTCATCCTGGAGGATGTCAAGTTCCCCAAGTTTGCAGAGATCGTGAACCTAAAGCTTCCGGATGGCTCCTTCCGCGCGGGACAAGTCCTGGAGGTCTCGGGCTCAAAGGCCGTCGTACAGGTCTTTGAGGGAACATCGGGGATCGATGCCAAGAAGACGACCTGCGAGTTCACGGGAGATATCCTTCGGACGCCCGTCTCGGAAGACATGCTGGGAAGAGTATTTAATGGATCTGGAAAGCCCATTGACAAAGGACCTAATGTCATGGCGGAGGACTACTTGGACATCCAGGGACAGCCCATCAATCCTTACAGCCGTATTTACCCCGAGGAAATGGTACAAACCGGAATCTCCGCCATTGACGTCATGAACTCCATTGCCCGTGGACAGAAAATCCCCATTTTCTCTGCCAATGGACTCCCTCATAATGAAATTGCGGCTCAAATCTGTCGTCAGGGATCCTTGGTTCGACTCCCGGGGAAGTCAGTACTGGACGACCATAAAGATAACTTTGCCATCGTTTTCGCAGCCATGGGAGTCAACATGGAGGCAGCAAGATTTTTCAAGCAAGACTTTGAGGAGAATGGTTCCATGGAGAACGTTTGCCTCTTCCTGAACCTTGCCAACGATCCCACGATCGAGCGTATCATCACACCGCGCCTGGCCCTTACCACGGCGGAGTTCCTGGCCTACCAGTGCGAGAAGCACATGTTGGTCATCCTCACGGACATGTCCTCCTACGCCGAGGCACTCCGCGAAGTCTCCGCAGCTCGAGAGGAAGTACCCGGGCGAAGAGGCTTCCCCGGATACATGTACACGGATCTGGCTACCATCTACGAGCGGGCCGGCCGCGTGGAAGGAAGGAACGGCTCCATCACGCAAATCCCCATCCTCACCATGCCCAACGATGACATCACTCATCCTATCCCGGATCTCACGGGATACATCACGGAAGGACAGATCTACGTGGACCGCACCATGCACAATCGACAGATCTACCCACCCATCAACGTTCTCCCTTCCCTGAGTCGACTCATGAAGTCCGCCATCGGGGAAGGCATGACGCGCAAGGATCACTCCGACGTCTCCAATCAACTCTATGCCTGCTATGCCATTGGGAAGGACGTTCAGGCCATGAAGGCCGTCGTTGGAGAGGAAGCCCTCACACCAGACGATCTTCTATACCTAGAATTCCTCACCAAGTTCGAAAAGAACTTTATCGCTCAAGGGAACTATGAGAACCGCTCGGTCTTTGAGTCCCTCGACATTGGATGGCAACTCCTGCGAATATTCCCCAAGGAAATGTTGAAGCGGATCCCCGCTTCAACCCTTGCCGAGTTCTATCCTCGCGACTCCAGGCATTAA
>TcalVha55
ATGTCGCCCCATCCCACTGTGGAAATCCGCCAGGGCATGGTGGACCAGTTCATGGCCATCACCCGCGATTACGTCGCCCAGCCTCGCCTCACCTATCGGACCGTTTCCGGCGTCAATGGACCCTTGGTTATCTTAGACAATGTCAAGTTCCCCAAGTTTGCCGAGATTGTCAACCTCAAGCTACCTGATGGCTCGTATCGCGCCGGTCAGGTCCTCGAGGTCACGGGCTCCAAGGCCGTGGTCCAGGTCTTTGAAGGCACGTCGGGCATCGACGCCAAAAAGACCACTTGCGAGTTCACCGGAGACATTTTGCGCACGCCCGTCAGCGAGGACATGTTGGGGCGGGTGTTTAACGGCTCGGGCAAGCCCATTGACAAAGGACCCGCCGTGATGGCCGAGGACTACTTGGATATCCAGGGACAGCCCATCAATCCCTACTCCCGGATTTACCCGGAAGAGATGGTCCAGACGGGCATTTCCGCCATCGACGTCATGAATTCGATCGCTCGCGGTCAGAAGATCCCGATTTTCTCGGCCAATGGATTGCCGCACAACGAGATTGCGGCACAGATCTGTCGACAGGGCTCGTTGGTGCGATTGCCCGGCAAGTCCGTGTTGGACGACCATCAGGACAACTTCGGGATCGTGTTCGCGGCCATGGGCGCCAACATGGAGACGGCGCGGTTCTTCAAACAGGATTTCGAGGAGAACGGCAGCATGGAGTCCACGTGTCTCTTCCTGAACTTGGCCAACGACCCCACCATCGAGCGCATCATCACCCCGCGTTTGGCCCTCACCACGGCCGAGTTCTTGGCCTACCAATGTGAGAAGCACATGTTGGTCATCCTCACGGATATGTCCTCGTATGCCGAGGCCCTGCGAGAGGTGTCGGCCGCTCGCGAGGAGGTGCCCGGTCGTCGAGGTTTCCCGGGTTACATGTACACGGATCTGGCCACCATCTACGAGCGGGCCGGTCGTGTGGAGGGTCGAAACGGGTCCATCACTCAAATCCCGATCTTGACCATGCCCAACGATGACATTACCCATCCCATCCCCGATCTGACGGGCTACATCACCGAGGGACAGATCTACGTAGACCGACAATTGCACAACCGACAGATCTACCCGCCTATCAACGTGCTGCCCTCTTTGAGCCGTTTGATGAAGTCCGCCATCGGCGAGGGCATGACCCGCAAAGACCACTCGGACGTGTCGAATCAATTGTACGCTTGTTATGCCATTGGTAAGGACGTGCAAGCCATGAAGGCCGTGGTGGGCGAGGAGGCCCTCACGCCCGACGATCTGCTCTACTTGGAGTTCTTGTCCAAGTTCGAGAAGAACTTTATCGCCCAGGGAAGCTACGAGAACCGCACCGTGTTCGAGTCCCTGGACATTGGATGGCAATTGCTCCGCATCTTCCCTAAGGAGATGCTCAAGCGCATCCCTGCTAGTACTTTGGCCGAATTCTACCCGCGAGACGCTCGACACTAA
>CsinVha55
CGCAGAGTACATGGGGTTCTGGATGATCATCAGGACAACTTTGCCATCGTCTTTGCTGCCATGGGAGTCAACATGGAAACTGCTCGGTTCTTCAAGCAAGATTTCGAGGAGAATGGTTCAATGGAAAACGTGTGCTTGTTCCTCAACTTGGCCAACGACCCCACCATTGAGAGAATCATCACCCCTCGCCTGGCCCTGACAGCGGCTGAGTTCATGGCCTACCAGTGTGAGATGCACATGCTGGTCATCCTCACCGACATGTCCTCCTATGCCGAGGCCTTGAGAGAGGTGTCCGCTGCTAGGGAGGAGGTTCCTGGCAGAAGAGGTTTCCCAGGTTACATGTACACTGACTTGGCCACCATCTATGAGAGAGCTGGCAGAGTTGAGGGCAGGAATGGGTCCATCACCCAGATCCCCATCCTGACTATGCCTAACGATGATATCACTCACCCCATCCCTGACTTGACAGGGTATATTACTGAGGGCCAGATCTACGTGGACAGGCAGCTTCATAACAGACAGATCTACCCACCAATCAACGTGTTGCCATCCCTGTCAAGGTTGATGAAGTCTGCTATTGGTGAGGGCATGACCAGGAAGGATCACTCTGACGTCTCCAACCAGCTCTATGCTTGCTATGCCATTGGTAAGGATGTGCAGGCCATGAAGGCCGTGGTGGGAGAGGAGGCCCTCACAGCTGATGATCTCTTGTACCTTGAGTTCCTGGGCAAGTTTGAGAAGAACTTCATTGCACAAGGAAATTATGAAAACAGGACTGTTTTCGAGACCCTTGATATTGGCTGGCAGTTGTTGAGGATCTTCCCCAAGGAGATGTTGAAGAGGATCCCAGCAGCAACATTGGCTGAGTTCTACCCCAGGGATTCAAGGCATTAA
>AfosVha55
TACATAGCCCAGCCGAGAATTACCTACCGGACAGTGTCGGGCGTCAATGGACCCCTCGTCATTTTGGATGATGTCAAGTTTCCCAAATATGCAGAGATTGTCAACTTGAACTTGCCTGATGGTACCCAGAGAGCTGGCCAAGTGCTGGAGGTGTCAGGCTCCAAGGCCGTTGTCCAGGTCTTTGAAGGCACGTCCGGTATTGATGCCAAGAGGACCACGTGTGAATTCACCGGGGATATCCTCAGGACCCCTGTGTCAGAAGACATGTTGGGACGTGTATTCAATGGATCTGGAAAGCCCATTGACAAAGGACCAACTGTTATGGCTGAAGATTACTTGGACATTCAGGGCCAGCCCATCAACCCCTGGTCCCGTATCTACCCAGAGGAGATGGTGCAGACCGGTATCTCTGCCATCGACGTTATGAACTCCATCGCCAGAGGACAGAAGATCCCCATTTTCTCTGCTAACGGCTTGCCGCACAACGAGGTTGCAGCTCAGATCTGTCGTCAGGCTGGTCTGGTCCGGCTACCCGGAAAATCTGTGCTGGATGACCATCAGGACAACTTTGCCATTGTGTTCGCGGCCATGGGTGTGAACATGGAGGCTGCCAGGTTCTTCAAGCAGGACTTTGAGGAGAACGGGTCCATGGAGAACGTGTGTCTCTTCCTTAACCTGGCCAACGACCCGACCATCGAGAGAATTATCACCCCAAGATTGGCTCTAACTACTGCTGAGTTCATGGCCTACCAGTGTGAGAAGCATATGCTGGTCATTCTAACTGACATGTCATCCTATGCTGAGGCTCTCAGAGAGGTGTCCGCAGCCAGAGAAGAGGTGCCGGGTAGGCGTGGTTTCCCCGGCTACATGTACACCGATCTTGCCACCATCTACGAGAGAGCCGGCAGGGTTGAGGGCAGGAATGGATCAATCACCCAGATTCCAATTCTGACTATGCCCAACGACGATATTACCCATCCTATTCCCGATTTGACCGGATATATCACGGAGGGACAAATCTACGTTGACCGTCAACTTCATAACAGACAGGTGTACCCACCGATCAACGTGTTGCCCTCCCTGTCCAGATTGATGAAGTCCGCCATTGGCGAGGGTATGACGAGGAAGGACCATTCGGATGTCTCTAACCAGCTCTATGCTTGCTATGCTATTGGCAAGGACGTGCAGGCCATGAAGGCTGTGGTGGGAGAGGAGGCTCTGACCCCTGACGACCTCCTCTACCTCGAGTTCCTCGCCAAGTTCGAGAAGAGCTTCATCACCCAGGGCAGCTACGAGAACAGGACCGTGTTTGAATCTCTTGACATCGGGTGGCAGCTGTTGCGTATCTTCCCGAAGGAGATGTTGAAGCGTATCCCCGCCTCCATCCTCGCCGAATACTATCCCAGAGACGCCAGGCATTAA
>EaffVha55
ATGACAGCAACGATCTCTATTCGTCAGGGATTGATCGATCAGACTCTAGCGATCACCAGGGATTATATTGCTGAACCCCGTATCACCTACAAGACCGTGAGCGGTGTGAACGGTCCCCTGGTTATCCTCGACAATGTCAAGTTCCCAAAGTTTGCCGAGATCGTGAACCTCAAGCTTCCTGACGGTTCATACAGAGCTGGGCAGGTTTTGGAAGTTTCAGGGTCTAAAGCTGTAGTTCAGGTATTCGAGGGCACCTCTGGTATCGACGCTAAGCGGACGACGTGTGAATTTACCGGAGATATTCTCCGGAGCCCTGTCTCCGAGGATATGCTGGGTCGAGTGTTCAATGGATCTGGGAAACCTATTGACAAGGGTCCCTCCGTGATGGCCGAGGACTACCTAGATATCCAGGGTCAACCCATCAACCCCTGGTCTAGGATCTACCCAGAGGAGATGGTCCAGACGGGCATATCCGCCATCGACGTCATGAACTCGATTGCTCGAGGACAAAAGATTCCGATTTTCTCCGCCAACGGTTTACCGCACAACGAGGTTGCAGCTCAGATCTGTCGACAGGCCGGTCTAGTCAGGCTCCCGGGCAAATCTGTTCTGGATGATCATCAGGACAACTTTGCTATCGTGTTCGCCGCCATGGGAGTGAACATGGAGGCCGCCAGGTTCTTCAAGCAGGACTTCGAGGAGAACGGAAGCATGGAGAACGTCTGCCTCTTCCTCAATCTTGCCAACGATCCCACCATTGAGAGGATTATCACCCCTAGGCTGGCCCTCACAGCTGCCGAGTTCATGGCCTACCAGTGTGAGATGCACATGTTGGTTATCCTCACTGACATGTCGTCTTATGCTGAAGCTCTTAGAGAGGTGTCTGCTGCTCGTGAGGAGGTACCGGGTAGACGTGGATTCCCCGGATACATGTACACTGATCTAGCGACCATTTATGAGAGGGCGGGCAGAGTTGAGGGAAGGAACGGATCCATTACACAGATTCCTATCTTGACTATGCCTAACGACGACATTACTCATCCTATCCCTGATCTGACTGGATACATCACAGAGGGGCAGATTTATGTTGACCGACAGCTTCACAACAGACAGATCTACCCCCCAATCAACGTGCTCCCATCTCTATCCCGATTGATGAAGTCTGCTATCGGAGAAGGAATGACCAGGAAGGATCATTCTGATGTTTCCAACCAGCTCTACGCTTGCTATGCCATTGGAAAGGACGTACAGGCCATGAAGGCTGTTGTTGGAGAGGAAGCGCTCACCCCTGACGATCTTCTATACCTAGAGTTCCTCGGCAAGTTCGAGAAGAACTTTATTGCCCAAGGGAGTTATGAGAACAGAACTGTGTTCGAGTCCCTGGATATCGGATGGCAGCTCCTGCGTATATTCCCTAAGGAAATGTTGAAACGTATCCCGACCTCCATCCTTGCAGAGTTCTACCCCAGGGACTCCAGGCATTAA
>LcypVha55
ATGACCATGGCTGCTCCAACCATCTCCTTGAGGCATGGATTGGTGGAACACGCGATGGCCGTCACCAGGGACTACGTCGCCCAGCCCCGGATAACGTATCGCACAGTGTCCGGAGTGAACGGGCCGCTGGTCATCCTGGACAACGTCAAGTTCCCCAAGTTCGCTGAAATCGTGAACTTGCAGCTGCCTGACGGTAGCCACCGCGCTGGCCAAGTCCTGGAAGTGACCGGCTCCAAAGCGGTGGTGCAGGTGTTCGAAGGCACTTCCGGCATCGACGCTCAAAAGACCACCTGCGAGTTCACTGGCGACATTCTCCGGACGCCCGTGTCTGAGGATATGCTTGGCCGCATCTTCAATGGGTCCGGAAAGCCCATCGACAAAGGGCCCAACGTCTTGGCCGAAGACTTCCTGGACATCCAAGGCCAGCCCATCAACCCGTATTCGCGAATCTACCCCGAGGAAATGGTCCAGACCGGAATTTCGGCCATCGACGTCATGAATTCGATCGCCCGCGGCCAAAAGATTCCCATCTTCTCGGCCAACGGGCTGCCTCACAATGAAATAGCGGCTCAGATTTGTCGCCAAGGGTCGTTGGTCAAGCTGCCGGGCAAGTCTGTACTGGATGACCATGAGGATAACTTCGCCATTGTGTTCGCCGCCATGGGAGTGAACATGGAGACGGCCAGATTCTTTAAGCAGGACTTTGAGGAGAACGGCTCCATGGAGAACGTGTGCCTGTTCCTCAATCTGGCCAATGACCCAACCATTGAGAGGATCATCACGCCGCGCCTGGCACTGACCACGGCGGAGTTCTTGGCCTACCAATGCGAGAAGCACATGTTGGTCATCCTCACCGACATGTCGTCCTACGCCGAAGCCTTGAGAGAAGTTTCCGCCGCTAGGGAGGAGGTGCCCGGCAGACGAGGCTTCCCAGGCTACATGTACACCGATCTGGCCACCATTTACGAGCGGGCCGGACGCGTTGAAGGCAGGAACGGTTCCATCACCCAGATTCCTATCCTTACCATGCCCAACGACGACATCACCCATCCCATCCCCGACTTGACTGGCTACATTACTGAGGGCCAAATCTACGTGGACCGGCAAATGCACAACCGGCAAATCTTCCCGCCGATCAACGTGCTGCCCTCGCTGTCGCGTCTGATGAAGTCCGCCATCGGCGAAGGCATGACCCGCAAGGATCATTCCGACGTGTCTAACCAGCTGTATGCCTGCTACGCCATCGGCAAGGATGTCCAGGCCATGAAAGCCGTCGTGGGCGAGGAGGCACTCACGCAGGATGACTTACTCTACTTGGAGTTCTTGGGCAAGTTCGAAAAGAACTTCATCGCCCAGGGCCGCTATGAGAACCGGACGGTGTTCGAGTCGCTGGACATAGGATGGCAATTGCTGCGCATCTTCCCCAAGGAGATGCTTAAGCGAATCCCGGCCAACGTTCTGGCCGAATTTTATCCTCGAGATGCCCGTCATTAG
>MedaVha55	gi|157812835|gb|EU020222.1| Mesocyclops edax clone Meso96f1 putative vacuolar ATP synthase subunit B mRNA
TGGCATTTCTGCCATCGACGTCATGAACTCCATCGCTCGTGGCCAGAAGATTCCCATCTTTTCCGCCAACGGTTTGCCACACAATGAAATCGCCGCTCAGATCTGTCGACAGGGTTCGCTCGTCAAGTTGCCGGGCAAGTCTGTTCTCGACGATCACGAGGACAACTTTGCCATCGTCTTCGCGGCCATGGGCGTCAACATGGAGACGGCCAGATTCTTCAAGCAGGACTTCGAAGAAAAYGGATCAATGGAAAACGTTTGCCTCTTCTTGAACTTGGCCAACGACCCCACCATCGAGAGAATCATCACACCCAGGTTGGCTCTGACCACCGCAGAATTCTTGGCCTACCAGTGCGAGAAGCACATGCTGGTTATATTGACCGACATGTCATCCTACGCCGAGGCCTTGCGTGAGGTCTCAGCAGCCCGAGAAGAAGTCCCCGGTCGTCGTGGTTTCCCA
>AverVha55	gi|262305046|gb|GQ887543.1| Acanthocyclops vernalis voucher A369COPE ATP synthase mRNA
GGTATTTCTGCCATTGACGTCATGAACTCAATTGCCCGTGGCCAAAAGATCCCCATCTTTTCTGCTAACGGTCTCCCCCACAACGAGATTGCTGCCCARATCTGTCGTCAAGGATCTCTGGTTCGTTTGCCTGGAAAATCYGTTCTGGATGACCATGAGGATAACTTCGCYATCGTTTTTGCCGCCATGGGAGTCAACATGGAGACTGCGAGATTCTTCAAGCAAGACTTTGAAGAGAATGGTTCCATGGAGAATGTCTGTCTTTTCCTCAACTTGGCCAATGATCCCACCATTGAGAGGATCATYACACCACGTTTGGCTTTRACCACAGCTGAATTCTTGGCTTATCAGTGCGAGAAGCACATGCTTGTCATCCTCACTGACATGTCCTCGTATGCTGAGGCTCTACGTGAGGTCTCGGCTGCCAGRGAAGAGGTCCCCGGTCGTCGTGGTTTCCCT
